# Supplementary material for: Two distinct modes of DNMT1 recruitment ensure stable maintenance DNA methylation
Source: Nat Commun. 2020 Mar 6;11:1222. doi: 10.1038/s41467-020-15006-4 (PMC7060239; doi:10.1038/s41467-020-15006-4)
Supplement: Supplementary file 5 — Supplementary Data 1 [file 41467_2020_15006_MOESM5_ESM.xlsx]

## Sheet: Supplementary Table 1
Supplementary Data 1: MS-based quantification of DNMT1 interacting chromatin proteins
									Score Sequest HT												Coverage [%] (by Search Engine)												# PSMs (by Search Engine): 1
Protein FDR Confidence: Combined	Accession	Description	Exp. q-value: Combined	Sum PEP Score	Coverage [%]	# PSMs	# Protein Unique Peptides	# Unique Peptides	#1 xDnmt1 IP (Ub-)	#1 xDnmt1 IP (Ub+)	#1 xDnmt1-FLAG PD (Ub-)	#1 xDnmt1-FLAG PD (Ub+)	#2 xDnmt1 IP (Ub-)	#2 xDnmt1 IP (Ub+)	#2 xDnmt1-FLAG PD (Ub-)	#2 xDnmt1-FLAG PD (Ub+)	#3 xDnmt1 IP (Ub-)	#3 xDnmt1 IP (Ub+)	#3 xDnmt1-FLAG PD (Ub-)	#3 xDnmt1-FLAG PD (Ub+)	#1 xDnmt1 IP (Ub-)	#1 xDnmt1 IP (Ub+)	#1 xDnmt1-FLAG PD (Ub-)	#1 xDnmt1-FLAG PD (Ub+)	#2 xDnmt1 IP (Ub-)	#2 xDnmt1 IP (Ub+)	#2 xDnmt1-FLAG PD (Ub-)	#2 xDnmt1-FLAG PD (Ub+)	#3 xDnmt1 IP (Ub-)	#3 xDnmt1 IP (Ub+)	#3 xDnmt1-FLAG PD (Ub-)	#3 xDnmt1-FLAG PD (Ub+)	#1 xDnmt1 IP (Ub-)	#1 xDnmt1 IP (Ub+)	#1 xDnmt1-FLAG PD (Ub-)	#1 xDnmt1-FLAG PD (Ub+)	#2 xDnmt1 IP (Ub-)	#2 xDnmt1 IP (Ub+)	#2 xDnmt1-FLAG PD (Ub-)	#2 xDnmt1-FLAG PD (Ub+)	#3 xDnmt1 IP (Ub-)	#3 xDnmt1 IP (Ub+)	#3 xDnmt1-FLAG PD (Ub-)	#3 xDnmt1-FLAG PD (Ub+)	Abundance Ratio: (xDNMT1 IP (Ubplus)) / (xDNMT1 IP (Ub-))	Abundance Ratio: (xDNMT1-FLAG PD (Ub-)) / (xDNMT1 IP (Ub-))	Abundance Ratio: (xDNMT1-FLAG PD (Ubplus)) / (xDNMT1 IP (Ub-))	Abundance Ratio: (xDNMT1-FLAG PD (Ubplus)) / (xDNMT1-FLAG PD (Ub-))	Abundance Ratio (log2): (xDNMT1 IP (Ubplus)) / (xDNMT1 IP (Ub-))
High	Q6PI79	histone H3.3 [OS=Xenopus laevis]	0	36.295	40	80	2	2	5.37	34.5	2.91	15.58	4.43	31.84	5.29	16.34	7.18	40.69	5.91	19.76	17	40	7	26	10	34	13	29	18	34	8	40	3	14	1	7	2	12	2	7	3	17	2	10	35.282	1.131	7.256	6.415	5.14
High	P25183	Regulator of chromosome condensation [OS=Xenopus laevis]	0	41.906	23	37	8	8		25.92		16.62		24.17		8.25		24.41		13.38		18		19		23		10		23		14		8		6		7		3		8		5	27.489	2.161	12.166	5.63	4.78
High	P62799	histone H4 [OS=Xenopus laevis]	0	124.733	67	202	15	15	22.72	75.78	17.26	87.68	25.03	70.64	19.98	95.06	27.48	110.81	37.82	96.33	42	60	51	63	51	53	50	62	43	67	53	56	8	22	6	24	8	20	7	26	9	31	12	29	23.831	0.789	12.334	15.635	4.57
High	P84233	histone H3.2 [OS=Xenopus laevis]	0	41.121	40	92	2	2	5.37	39.81	5.03	18.16	4.43	37.36	5.29	13.66	9.49	52.49	5.91	21.85	17	40	13	26	18	34	13	28	25	34	8	40	3	17	2	8	5	14	2	5	4	20	2	10	23.811	0.915	12.668	13.843	4.57
High	P06897	histone H2A type 1 [OS=Xenopus laevis]	0	29.627	41	60	1	3	7.66	23.84	6.52	17.15	10.38	23.46	4.03	19.25	9.52	29.83	8.93	14.23	30	35	25	30	35	41	23	35	41	41	35	30	3	7	2	6	4	9	2	6	5	9	3	4	22.009	0.986	15.612	15.841	4.46
High	P02281	Histone H2B 1.1 [OS=Xenopus laevis]	0	70.326	64	155	2	2	13.01	46.95	23.75	36.24	30.58	66.05	24.16	43.5	34.23	74.14	27.74	47.36	35	47	36	41	52	52	41	41	47	59	41	36	5	15	9	12	11	19	9	16	12	23	10	14	19.206	0.826	8.614	10.431	4.26
High	P06900	Histone H2B 1.2 [OS=Xenopus laevis]	0	44.291	58	115	1	1	12.24	26.9	14.91	29.88	24.46	40.1	20.01	30.5	30.43	44.67	24.58	29.86	35	47	24	41	40	52	41	41	47	52	41	36	5	10	6	10	9	12	8	11	11	15	9	9	18.768	1.386	13.05	9.414	4.23
High	P52301	GTP-binding nuclear protein RAN [OS=Xenopus laevis]	0	14.595	28	13	5	5		12.55			2.22	5.69		0		2.74		8.29		23			4	8		5		5		23		4			1	2		1		1		4	18.639	0.662	5.866	8.86	4.22
High	P31669	Poly [ADP-ribose] polymerase 1 [OS=Xenopus laevis]	0	126.914	43	118	32	32		49.95		35.7	2.85	52.38		58.75	2.69	79.97		54.63		23		19	2	25		26	2	32		27		18		12	1	22		18	1	28		18	16.015	1.343	11.501	8.565	4
Medium	Q8JHV9	Baculoviral IAP repeat-containing protein 7-A [OS=Xenopus laevis]	0.026	1.001	3	1	1	1	2.43												3												1												15.688	1.035	0.458	0.443	3.97
High	P45441	Y-box-binding protein 2-B [OS=Xenopus laevis]	0	13.084	20	22	2	2	2.37	2.73	5.23	3.65	12.31	6.27	6.69	11.08	3.48	3.61	4	1.84	2	2	7	5	15	7	7	10	7	5	5	3	1	1	2	1	4	2	2	4	2	1	1	1	14.844	3.922	3.592	0.916	3.89
High	Q5HZM3	Barrier-to-autointegration factor-like protein [OS=Xenopus laevis]	0	25.514	63	22	7	7		8.87		14.12		13.57		7.68		11.67		8.56		48		63		49		34		49		49		3		4		5		3		3		4	12.944	0.731	8.157	11.165	3.69
High	Q66KV4	Barrier-to-autointegration factor B [OS=Xenopus laevis]	0	3.821	13	1	0	1										3.6												13												1			11.211	1.076	12.333	11.465	3.49
High	Q5HZL4	PCNA-associated factor [OS=Xenopus laevis]	0	15.26	30	17	3	3		5.84		13.12		3.1		13.15		0		8.28		15		30		15		30		15		30		2		4		2		4		1		4	10.222	0.796	21.482	26.99	3.35
Low	Q3KPT7	3-hydroxybutyrate dehydrogenase type 2 [OS=Xenopus laevis]	0.064	0.855	7	1	1	1												2.18												7												1	8.85	10.312	18.889	1.832	3.15
High	P19011	Vitellogenin-B2 [OS=Xenopus laevis]	0.006	1.373	13	2	1	1	1.96						2.4						13						13						1						1						8.328	11.573	10.781	0.932	3.06
High	P25229	F-actin-capping protein subunit alpha-1 [OS=Xenopus laevis]	0.006	1.778	4	3	1	1			2.06					1.89			2.44				4					4			4				1					1			1		6.827	5.173	7.49	1.448	2.77
Medium	Q66KG0	Solute carrier family 22 member 16 [OS=Xenopus laevis]	0.028	0.934	1	1	1	1											0												1												1		6.574	13.15	14.013	1.066	2.72
High	Q6GM86	Histone H2AX [OS=Xenopus laevis]	0	10.757	33	30	2	2	5.43	8.02	3.13	4.28	7.25	10.49	1.97	5.44	5.34	15.87	4.88	2.56	12	17	6	12	17	33	5	12	17	33	12	6	2	3	1	2	3	4	1	2	3	6	2	1	6.076	1.062	4.915	4.63	2.6
High	P08802	Keratin, type I cytoskeletal 18-A [OS=Xenopus laevis]	0	42.78	36	34	6	6	5.27	9.91			14.36	29.61	1.87	1.68	1.72	15.88		2.22	5	6			15	25	2	2	2	20		2	2	3			6	11	1	1	1	8		1	5.502	0.434	0.575	1.324	2.46
High	P62972	polyubiquitin [OS=Xenopus laevis]	0	129.75	87	295	14	14	61.2	121.61	28.3	97.65	64.38	121.59	21.45	92.29	52.94	149.47	24.62	99	82	84	62	78	82	84	62	84	82	87	69	84	17	37	8	30	19	42	7	31	16	46	8	34	5.478	0.284	3.329	11.709	2.45
High	Q4KLQ5	WD repeat-containing protein 76 [OS=Xenopus laevis]	0	5.779	6	4	3	3		1.78								3.07	2.52	3.24		2								2	2	2		1								1	1	1	5.41	3.194	3.667	1.148	2.44
High	Q5XGY9	Meiotic nuclear division protein 1 homolog [OS=Xenopus laevis]	0	3.087	5	10	1	1	2.52		5.76	2.22			5.89	2.91		2.34	0	2.93	5		5	5			5	5		5	5	5	1		2	1			2	1		1	1	1	4.827	13.881	15.022	1.082	2.27
High	Q6GQ82	SWI/SNF-related matrix-associated actin-dependent regulator of chromatin subfamily B member 1 [OS=Xenopus laevis]	0	5.618	8	6	2	2			2.87				3.21	2.95			2.37	6.19			3				3	3			3	8			1				1	1			1	2	4.762	28.876	27.641	0.957	2.25
High	Q6NUH2	N-alpha-acetyltransferase 40 [OS=Xenopus laevis]	0	5.103	14	9	3	3		1.93			0	2.22		2.33		4.21		4.33		3			3	10		7		7		10		1			1	2		1		2		2	4.707	1.034	3.632	3.514	2.23
High	Q8AVH1	Histone-binding protein RBBP7 [OS=Xenopus laevis]	0	53.391	40	52	6	13		23.35	3.86	32.16	0	24.48	11.74	29.27	3.68	19.17	2.09	25.6		20	4	30	2	20	11	24	4	15	2	22		6	2	9	1	6	3	9	2	5	1	8	4.234	1.957	4.074	2.082	2.08
High	Q9W603	FACT complex subunit SPT16 [OS=Xenopus laevis]	0	253.135	49	395	51	51	25.74	91.08	59.44	153.08	29.69	123.8	91.84	172.39	24.6	118.43	72.49	193.63	12	29	25	38	13	33	30	41	13	35	25	44	9	30	25	47	12	42	29	54	11	43	25	68	4.234	1.622	6.114	3.768	2.08
High	Q9W602	FACT complex subunit SSRP1 [OS=Xenopus laevis]	0	145.196	43	229	31	31	9.28	53.41	41.67	75.8	34.48	50.67	45.05	120.44	18.78	89.17	44.83	100.66	8	27	20	30	19	23	18	36	12	30	20	39	5	17	15	25	13	17	15	37	8	27	16	34	4.163	1.434	5.925	4.13	2.06
Medium	Q2VPG3	Protein SDA1 homolog [OS=Xenopus laevis]	0.016	1.199	2	1	1	1												2.56												2												1	3.948	1.529	3.753	2.455	1.98
High	P70094	Histone H2A.Z-like [OS=Xenopus laevis]	0	18.918	31	27	1	3	4.92	8.88	3.13	4.8	4.96	9.76		7.97	2.8	17.31	2.82	10.43	13	23	7	18	13	18		31	7	31	7	31	2	3	1	2	2	3		3	1	5	1	4	3.676	0.251	1.171	4.658	1.88
High	Q6INV3	Leucine-rich repeat-containing protein 57 [OS=Xenopus laevis]	0.006	1.595	4	3	1	1					1.87	1.86				2.41							4	4				4							1	1				1			3.533	0.593	0.578	0.974	1.82
Medium	Q6NRW2	protein Spindly-B [OS=Xenopus laevis]	0.026	0.95	5	3	1	1			0												5												3										3.318	73.974	0.982	0.013	1.73
Medium	Q91784	Chromosome-associated kinesin KIF4 [OS=Xenopus laevis]	0.043	0.914	1	1	1	1						1.78												1												1							3.316	0.787	5.443	6.915	1.73
High	Q91695	Probable histone deacetylase 1-A [OS=Xenopus laevis]	0	25.574	26	36	3	4		9.94	12.07	15.96		5.44	14.4	11.81		5.7	12.43	15.82		7	9	12		8	13	10		5	9	16		4	4	5		3	5	3		2	4	6	3.002	2.033	4.218	2.075	1.59
High	Q7SZB4	60S ribosomal protein L37a [OS=Xenopus laevis]	0	23.95	45	58	5	5	1.7	11.69	21.5	14.69	12.01	12.01	17.35	17.34	5.35	11.03	15.37	18.29	8	37	37	37	37	37	37	37	17	45	37	45	1	4	7	5	4	6	6	6	2	5	5	7	2.959	7.746	6.248	0.807	1.57
High	Q63ZR0	Magnesium transporter protein 1 [OS=Xenopus laevis]	0	5.698	9	11	3	3		2.1	4.32		4.63	4.92	2.08	2.61	2.47			2.67		3	6		6	6	3	3	3			3		1	2		2	2	1	1	1			1	2.937	2.84	2.49	0.877	1.55
High	P41512	DNA topoisomerase 1 [OS=Xenopus laevis]	0	7.228	3	16	3	3			2.13	4.12		3.93	2.12	8.9			0	4.13			1	2		2	2	3			1	2			1	3		2	2	4			1	3	2.794	5.365	8.563	1.596	1.48
High	O13024	inner centromere protein a [OS=Xenopus laevis]	0	9.666	7	6	3	5			1.77	4.53				2.32		0	1.76	3.49			1	3				1		1	1	3			1	1				1		1	1	1	2.743	3.082	1.028	0.333	1.46
High	O93235	cold-inducible RNA-binding protein A [OS=Xenopus laevis]	0	7.07	36	13	0	2			4.3	6.41		2.43	4.88	2.42		0	2.18	1.9			11	25		6	25	6		6	5	6			2	3		1	3	1		1	1	1	2.738	16.182	10.841	0.67	1.45
High	Q9YHD3	Large proline-rich protein bag6-A [OS=Xenopus laevis]	0	13.933	5	7	3	5					5.06	6.1				7.97							2	2				3							2	2				3			2.646	0.199	0.267	1.34	1.4
High	Q6AZJ9	40S ribosomal protein S21 [OS=Xenopus laevis]	0.003	2.327	12	3	1	1		1.69				1.78				2.19				12				12				12				1				1				1			2.527	1.477	0.17	0.115	1.34
High	Q07254	40S ribosomal protein S10 [OS=Xenopus laevis]	0	49.813	64	78	13	13	11.65	11.92	25.51	31.91	8.92	15.88	17.79	21.93	9.04	19.4	41.58	20.46	20	20	42	48	20	28	33	46	19	42	53	42	4	4	8	10	3	5	7	7	3	8	13	6	2.502	4.79	4.802	1.003	1.32
High	Q7ZYS1	60S ribosomal protein L19 [OS=Xenopus laevis]	0	52.694	44	86	13	13	6.55	5.39	27.39	27.04	9.28	11.18	29.96	26.37	8.11	21.43	45.66	30.3	13	16	27	26	22	26	23	23	18	36	30	27	2	3	9	8	4	6	9	9	3	9	14	10	2.409	11.092	7.785	0.702	1.27
High	Q7SYU0	40S ribosomal protein S8 [OS=Xenopus laevis]	0	59.687	34	94	10	10	10.99	11.57	26.28	32.12	18.83	30.31	31.76	25.41	16.05	23.43	35.37	31.6	22	15	28	33	26	33	28	25	17	27	27	27	4	4	8	10	6	9	9	7	5	8	13	11	2.403	4.892	4.167	0.852	1.26
High	P06892	Histone H1A [OS=Xenopus laevis]	0	11.36	20	10	2	4			7.1	1.67		0	8.53	1.98			3.04	2.91			12	5		3	16	5			5	5			2	1		1	3	1			1	1	2.344	4.525	2.996	0.662	1.23
Medium	Q2TAF4	Integrator complex subunit 6-A [OS=Xenopus laevis]	0.035	0.924	1	1	0	1			2.06												1												1										2.336	5.199	3.438	0.661	1.22
High	P02377	40S ribosomal protein S24 [OS=Xenopus laevis]	0	45.795	35	73	5	5	5.51	3.48	27.27	36.5	10.19	5.31	27.9	17.39	4.21	15.41	31.92	32.56	20	14	30	30	30	18	30	30	14	35	30	30	2	2	8	11	4	3	9	6	2	5	10	11	2.335	5.801	4.749	0.819	1.22
Low	Q5U5C5	U4/U6 small nuclear ribonucleoprotein Prp31 [OS=Xenopus laevis]	0.064	0.834	5	1	1	1										3.06												5												1			2.33	0.203	0.21	1.034	1.22
High	Q6NUH0	60S ribosomal protein L31 [OS=Xenopus laevis]	0	25.299	39	56	8	8	5.69	9.64	15.41	18.36	3.77	15.63	20.28	18.07	2.12	15.72	18.65	18.27	25	26	31	33	11	39	33	33	7	32	32	33	3	3	6	6	1	5	6	6	1	6	7	6	2.177	5.445	4.363	0.801	1.12
High	Q68F70	integrator complex subunit 4 [OS=Xenopus laevis]	0	14.886	9	23	8	8			2.5		4.83	9.92	5.03	2.14	4.16	16.93	2.57	0			1		2	6	2	1	3	7	1	1			1		2	5	2	1	3	7	1	1	2.131	1.353	1.002	0.74	1.09
High	Q6NUF4	Targeting protein for Xklp2-A [OS=Xenopus laevis]	0.006	1.686	2	1	1	1			1.9												2												1										2.097	5.809	3.826	0.659	1.07
High	Q8AVC1	Acidic leucine-rich nuclear phosphoprotein 32 family member B [OS=Xenopus laevis]	0	2.966	5	1	1	1						3.45												5												1							2.092	0.284	0.448	1.58	1.06
High	P39017	40S RIBOSOMAL PROTEIN S6 [OS=Xenopus laevis]	0	74.868	36	100	13	13	2.16	4.7	40.59	25.63	7.41	2.6	49.41	25.05	7.4	18.92	58.84	28.27	4	4	28	23	18	9	28	28	12	20	36	26	1	2	15	9	4	2	16	10	3	6	21	11	2.047	7.757	5.734	0.739	1.03
Low	P12965	Serine/threonine-protein kinase mos [OS=Xenopus laevis]	0.081	0.809	2	2	1	1		0				1.74								2				2								1				1							2.043	1.222	0.995	0.814	1.03
Medium	Q68FJ0	nuclear pore complex protein Nup85 [OS=Xenopus laevis]	0.026	1.003	1	2	1	1					0					0							1					1							1					1			2.032	0.598	0.728	1.218	1.02
High	Q91819	Aurora kinase A-B [OS=Xenopus laevis]	0	6.286	7	8	0	2	2.79	3.96			0		2.88	2.73		2.17	2.71		2	4			2		2	2		3	2		1	2			1		1	1		1	1		2.031	1.319	0.806	0.611	1.02
High	P20342	40S ribosomal protein S15 [OS=Xenopus laevis]	0	46.751	58	75	8	8	2.9	13.86	34.23	31.43	7	8.97	25.87	15.61	2.51	18.68	23.67	24.78	8	46	41	48	21	41	46	28	21	52	33	46	2	5	10	12	4	3	9	6	2	6	8	8	2.024	3.71	2.627	0.708	1.02
Medium	Q5XK67	DNA-directed RNA polymerases I and III subunit RPAC2 [OS=Xenopus laevis]	0.011	1.302	10	2	1	1		2.19								2.12				10								10				1								1			2.018	0.263	0.245	0.933	1.01
High	B6CHA3	E3 ubiquitin-protein ligase UHRF1 [OS=Xenopus laevis]	0	32.243	23	33	13	13		2	4.32	8.54		8.36	6.55	17.74		6.04	4.38	9.3		1	3	4		10	4	8		7	3	9		1	2	3		7	3	5		5	2	5	2.015	2.335	4.617	1.977	1.01
High	Q32N70	synaptobrevin homolog YKT6-B [OS=Xenopus laevis]	0	3.851	7	1	0	1										3.45												7												1			1.998	0.247	0.05	0.203	1
High	Q6AZT6	DEP domain-containing protein 7 [OS=Xenopus laevis]	0.003	1.993	2	1	1	1										1.92												2												1			1.994	0.542	0.577	1.065	1
High	Q66KU4	60S ribosomal protein L36 [OS=Xenopus laevis]	0	21.978	22	42	4	4		5.8	19.12	12.2	1.88	7.55	11.53	16.63	2.1	5.63	18.49	11.39		21	21	21	9	21	21	21	9	21	22	21		2	6	4	1	3	5	6	1	2	8	4	1.98	8.083	7.336	0.908	0.99
High	P47904	40S ribosomal protein S27 [OS=Xenopus laevis]	0	22.939	31	37	4	4	3.27		14.74	10.91	2.84	3.16	21.22	15.87	3.86	2.2	15.12	13.64	15		31	31	15	15	31	31	29	15	31	31	1		5	4	1	1	7	6	2	1	4	5	1.95	5.45	4.443	0.815	0.96
High	Q7ZTM9	Eukaryotic translation initiation factor 3 subunit D [OS=Xenopus laevis]	0	18.226	11	21	7	7			3.09	9.89	1.61		10	11.48			7.45	10.58			2	6	1		7	7			4	10			1	4	1		3	4			3	5	1.949	4.903	5.021	1.024	0.96
High	Q68FK8	ATP-dependent RNA helicase A protein [OS=Xenopus laevis]	0	7.172	2	2	2	2												6.01												2												2	1.938	4.381	4.396	1.004	0.95
High	Q4V7N2	tRNA (Cytosine(34)-C(5))-methyltransferase [OS=Xenopus laevis]	0	3.402	3	4	2	2				0			2.34	2.5				0				1			1	1				1				1			1	1				1	1.936	6.132	6.574	1.072	0.95
High	P15308	Protein B4 [OS=Xenopus laevis]	0	126.97	49	168	19	19	6.98	28.97	70.9	58.94	8.59	44.51	56.44	61.29	24.91	57.39	93.75	65.88	11	33	38	32	16	35	38	30	37	40	49	44	3	10	18	16	3	14	14	15	9	18	28	20	1.915	1.842	41.816	22.703	0.94
High	Q6GLK9	Golgi to ER traffic protein 4 homolog B [OS=Xenopus laevis]	0	3.237	3	1	0	1						2.5												3												1							1.865	0.192	0.093	0.486	0.9
High	P49393	40S ribosomal protein S13 [OS=Xenopus laevis]	0	63.221	52	128	12	12	24.75	27.8	42.74	44.6	13.21	26.03	40.6	46.54	21.55	31.99	51.47	37.6	38	34	50	42	29	37	50	52	31	45	46	42	8	8	13	13	5	9	13	15	7	10	16	11	1.861	4.656	3.844	0.826	0.9
High	P13602	tubulin beta-2 chain [OS=Xenopus laevis]	0	208.104	45	374	2	2	130.79	141.28	57.32	74.15	140.22	173.14	58.13	60.78	137.36	180.85	76.78	81.32	30	32	28	35	38	32	28	32	32	39	35	39	34	41	16	22	41	52	16	18	39	50	21	24	1.852	0.103	0.125	1.212	0.89
High	Q91821	Maternal embryonic leucine zipper kinase [OS=Xenopus laevis]	0	5.054	4	5	3	3		0			2.26	4.68			2.3					1			2	3			2					1			1	2			1				1.828	0.406	0.133	0.328	0.87
High	P47840	40S ribosomal protein S12 [OS=Xenopus laevis]	0	16.347	20	31	4	4	4.89	7.07	2.77	5.23	6.93	7.56	5.43	5.48	4.91	7.35	16.68	5.36	8	14	8	8	14	14	8	8	8	14	20	8	2	3	1	2	3	3	2	2	2	3	6	2	1.814	2.223	1.967	0.885	0.86
Low	P30311	m-phase inducer phosphatase 3 [OS=Xenopus laevis]	0.055	0.889	5	3	1	1							0												5												3						1.804	18.736	21.075	1.125	0.85
High	P30151	Elongation factor 1-beta [OS=Xenopus laevis]	0.003	2.341	8	1	1	1			2.44												8												1										1.779	3.057	3.66	1.197	0.83
High	Q6AZG8	Prostamide/prostaglandin F synthase [OS=Xenopus laevis]	0.006	1.786	6	1	1	1										1.76												6												1			1.778	0.122	1.051	8.627	0.83
High	P49628	60S ribosomal protein L21 [OS=Xenopus laevis]	0	10.483	58	28	2	2	3.21		8.42	10.49	3.05	2.01	14.77	6.06	4.93	7.12	14.26	5.43	24		58	58	24	33	58	33	58	58	58	33	1		3	3	1	1	5	2	2	3	5	2	1.772	4.871	4.056	0.833	0.83
High	Q9PT63	Cytoskeleton-associated protein 5-A [OS=Xenopus laevis]	0	9.089	2	8	4	4			3.16	5.28				1.92		2.6	2.35	2.4			1	2				1		1	0	1			1	2				1		1	1	2	1.76	3.347	3.195	0.955	0.82
High	Q8AVS4	Transcriptional activator protein Pur-beta-B [OS=Xenopus laevis]	0.003	2.012	3	3	0	1		2.11				0					2.01			3				3					3			1				1					1		1.753	1.402	1.351	0.964	0.81
High	Q805A1	structural maintenance of chromosomes protein 5 [OS=Xenopus laevis]	0	15.623	9	20	9	9			2.58	8.22			14.83	5.14			7.13	6.32			1	3			5	2			4	3			1	4			6	2			4	3	1.741	2.868	3.9	1.36	0.8
High	P25980	Nucleolar transcription factor 1-B [OS=Xenopus laevis]	0	17.989	10	34	1	1		2.3	7.42	11.29	4.41	2.37	9.26	16.93	4.5	2.81	11.42	10.71		2	4	5	3	2	6	8	3	4	4	7		1	3	4	2	1	4	6	2	2	4	5	1.722	1.627	3.616	2.223	0.78
High	Q5XH16	NHP2-like protein 1 [OS=Xenopus laevis]	0	13.927	39	21	4	4	7.67	8.21	4.25	6.12		2.99	4.2	9.57	3.84	9.64	7.04	8.06	24	24	14	20		10	14	30	10	33	24	24	2	2	1	2		1	1	3	1	3	3	2	1.708	2.232	1.865	0.836	0.77
High	Q9DED4	Cold-inducible RNA-binding protein B [OS=Xenopus laevis]	0	10.009	37	13	2	2			2.18	5.4		2.43	8.79	7.59		0	2.18	1.9			7	19		6	25	25		6	5	6			1	2		1	3	3		1	1	1	1.684	20.64	17.099	0.828	0.75
High	O73932	Insulin-like growth factor 2 mRNA-binding protein 3-A [OS=Xenopus laevis]	0	84.712	39	133	3	3	19.13	19.56	35.59	46.24	12.72	24.03	33.03	26.76	13.08	26.65	61.89	36	9	13	18	23	9	14	15	15	10	16	30	26	7	9	13	16	6	10	10	9	7	11	22	13	1.672	3.001	2.367	0.789	0.74
High	Q6GNQ1	ATPase ASNA1 [OS=Xenopus laevis]	0	2.977	6	2	2	2						2.15			0									4			3									1			1				1.649	0.344	0.46	1.339	0.72
High	P20397	Nucleolin [OS=Xenopus laevis]	0	39.876	28	56	15	15			22.02	15.22	8.3	5.67	18.12	18.62	5.25	8.23	20.31	12.53			20	15	6	4	16	17	4	8	18	13			9	6	3	2	8	8	2	4	8	6	1.638	3.441	2.986	0.868	0.71
High	Q7T0M6	Histone chaperone asf1a-B [OS=Xenopus laevis]	0	7.189	15	11	2	3			3.12	5.06	2.13		2.94	2.49		2.04	3.96	7.77			8	12	4		8	8		4	11	15			1	2	1		1	1		1	1	3	1.621	2.132	2.187	1.026	0.7
High	Q71U00	s-phase kinase-associated protein 1 [OS=Xenopus laevis]	0	15.41	29	17	5	5	2.33	2.98		0	7.26	8.59			3.38	7.96			12	16		4	16	23			19	29			1	2		1	3	4			2	4			1.62	0.201	0.101	0.505	0.7
High	O13046	WD repeat and HMG-box DNA-binding protein 1 [OS=Xenopus laevis]	0	11.697	5	9	5	5		4.21			4.86	5.59			0	3.57				2			2	3			1	1				2			2	2			1	2			1.619	0.203	0.126	0.621	0.7
High	P02412	60S ribosomal protein L18-B [OS=Xenopus laevis]	0	18.256	36	48	2	2	3.13		12.57	15	5.45	8.86	20.33	15.78	7.22	5.57	15.79	13.75	6		24	28	10	19	32	24	14	10	26	26	1		4	6	2	4	9	5	3	2	6	6	1.609	8.694	6.222	0.716	0.69
Low	Q0IH28	Dehydrogenase/reductase SDR family member 7B [OS=Xenopus laevis]	0.06	0.878	5	1	1	1						0												5												1							1.606	0.752	1.381	1.836	0.68
High	O73787	Gamma-tubulin complex component 3 homolog [OS=Xenopus laevis]	0	71.721	33	93	24	24			26.1	42.75			45.31	39.9			51.08	46.09			14	21			22	18			19	23			11	15			17	15			18	17	1.599	5.502	7.526	1.368	0.68
High	Q01588	Replication protein A 70 kDa DNA-binding subunit [OS=Xenopus laevis]	0.003	2.077	3	2	2	2					1.85	2.29											1	2											1	1							1.596	0.382	0.46	1.203	0.67
High	Q801S3	40S ribosomal protein S3a-A [OS=Xenopus laevis]	0	126.345	58	251	4	23	40.83	54.64	50.7	67.4	49.31	66.47	71.86	62.23	54.49	69.06	91.02	66.54	41	42	41	40	42	41	47	45	42	47	57	43	16	18	18	23	17	20	25	20	19	21	32	22	1.592	2.668	1.938	0.727	0.67
High	A2BDA5	DDB1- and CUL4-associated factor 15 [OS=Xenopus laevis]	0.006	1.353	3	2	1	1					0												3												2								1.575	0.039	0.17	4.387	0.66
High	P18248	proliferating cell nuclear antigen [OS=Xenopus laevis]	0	39.677	47	49	10	10		16.07		15.64	7.08	19.77		19.68	2	20.28		13.79		28		25	11	30		41	3	42		26		8		5	3	8		8	1	9		7	1.57	0.043	0.836	19.437	0.65
High	Q7ZYU8	Eukaryotic translation initiation factor 3 subunit M [OS=Xenopus laevis]	0	15.607	13	19	3	3	3	3.16	2.64	3.7	2.83	3.36	10.56	9.49		2.74	8.94	5.37	4	4	3	3	4	4	13	13		4	7	9	1	1	1	1	1	1	4	3		1	3	2	1.562	9.028	6.161	0.682	0.64
High	P02362	40S ribosomal protein S7 [OS=Xenopus laevis]	0	150.581	69	271	19	19	41.23	53.79	72	101.43	42.95	58.56	93.67	89.56	39.25	72.77	109.62	93.75	43	59	59	56	52	59	59	59	51	52	64	66	11	16	24	31	16	15	32	29	12	21	32	32	1.554	4.327	3.635	0.84	0.64
High	Q8UVR5	Bromodomain adjacent to zinc finger domain protein 1A [OS=Xenopus laevis]	0	19.342	14	48	7	7	7.02	7.02	9.17	6.65	4.31	9.41	9.38	9.53	6.5	11.49	18.86	13.64	5	8	6	6	3	7	5	8	5	8	12	13	3	3	4	4	2	4	4	4	3	5	7	5	1.55	1.986	1.689	0.851	0.63
High	P50886	60S ribosomal protein L22 [OS=Xenopus laevis]	0	26.852	27	40	6	6	7.88	7.8	15.86	13.29	7.79	8.43	10.88	11.07	7.87	12.85	27.72	10.58	19	19	21	21	19	19	20	20	19	27	27	20	2	2	5	4	2	2	3	3	2	4	8	3	1.541	3.89	3.39	0.871	0.62
High	Q801Q8	AP-2 complex subunit mu [OS=Xenopus laevis]	0.003	1.957	4	2	2	2											1.83	1.82											2	2											1	1	1.529	1.304	1.721	1.32	0.61
High	P51643	ADP-ribosylation factor 1 [OS=Xenopus laevis]	0.003	2.388	6	1	0	1												2.79												6												1	1.519	0.254	0.525	2.063	0.6
High	A2VD00	Eukaryotic translation initiation factor 3 subunit A [OS=Xenopus laevis]	0	65.586	31	98	28	28	5.19	7.48	25.73	39.31	4.64	3.23	48.79	32.29		10.62	38.84	39.13	2	5	11	16	2	1	19	18		6	20	14	2	3	10	14	3	1	17	13		4	15	16	1.517	4.022	3.063	0.761	0.6
High	P28049	Lupus La protein homolog B [OS=Xenopus laevis]	0	9.468	13	12	3	4			4.37	5.96		0	2.4	0		2.07	5.19	2.47			6	6		3	3	3		3	11	3			2	2		1	1	1		1	3	1	1.51	2.809	1.914	0.681	0.59
High	P28021	Casein kinase II subunit beta [OS=Xenopus laevis]	0	3.189	4	6	1	1	3.08	3.09				2.11	2.93	2.34		0			4	4				4	4	4		4			1	1				1	1	1		1			1.508	1.111	1.056	0.951	0.59
High	P41116	60S ribosomal protein L8 [OS=Xenopus laevis]	0	49.338	44	96	14	14	6.11	13.64	32.92	39.89	4.16	22.26	37.16	38.73	8.12	21.85	46.9	42.25	11	12	29	30	6	16	23	32	12	15	37	35	2	4	10	11	2	7	9	12	3	7	14	15	1.506	5.711	4.329	0.758	0.59
High	O93309	Structural maintenance of chromosomes protein 3 [OS=Xenopus laevis]	0.003	2.126	2	2	2	2	1.63										2.33		1										1		1										1		1.474	4.681	3.869	0.826	0.56
High	O93610	DNA polymerase delta subunit 2 [OS=Xenopus laevis]	0	11.941	15	12	5	5	3.27			2.54	0	3.69			2.84	6.02			3			3	6	10			3	15			1			1	1	2			1	6			1.457	0.374	0.528	1.415	0.54
High	Q6DFF2	Bromodomain-containing protein 4B [OS=Xenopus laevis]	0	4.585	2	10	0	3			2.16	6.88			2.37	2.25			2.31	2.37			1	2			1	1			2	2			1	3			1	1			2	2	1.448	2.19	2.44	1.114	0.53
High	P48597	Eukaryotic translation initiation factor 4E [OS=Xenopus laevis]	0.006	1.473	3	6	1	1	0	0	0	2.2	0	1.84							3	3	3	3	3	3							1	1	1	1	1	1							1.437	1.325	1.639	1.237	0.52
High	P62323	small nuclear ribonucleoprotein sm d3 [OS=Xenopus laevis]	0.006	1.505	7	1	1	1								2.03												7												1					1.433	2.659	2.153	0.81	0.52
High	Q7ZYA5	Interferon-inducible double-stranded RNA-dependent protein kinase activator A homolog A [OS=Xenopus laevis]	0	41.89	40	47	1	1	4.79		15.89	18.34	2.53	2.75	28.19	19.03		2.6	17.48	19.33	4		19	27	4	4	31	29		4	23	25	2		5	7	1	1	9	8		1	6	7	1.43	3.444	3.448	1.001	0.52
High	P50143	T-complex protein 1 subunit gamma [OS=Xenopus laevis]	0	95.679	49	141	27	27	41.39	44.42	5.79	15.74	50.96	52.67	13.46	5.93	38.56	71.41	10.86	7.84	27	26	4	16	26	33	16	6	22	38	10	9	15	17	2	8	18	21	8	3	15	26	4	4	1.426	0.342	0.245	0.718	0.51
High	P15125	60S ribosomal protein L5-A [OS=Xenopus laevis]	0	51.979	30	73	4	4	2.21	2.1	28.41	37.34	2.13	5.34	20.81	11.31	1.85	9.05	42.33	18.02	2	3	17	20	2	8	17	11	2	21	25	19	1	1	11	12	1	2	9	4	1	6	16	9	1.426	3.796	3.294	0.868	0.51
Medium	Q7ZX83	Heterogeneous nuclear ribonucleoprotein D-like-A [OS=Xenopus laevis]	0.016	1.201	3	3	0	1				0							0	1.7				3							3	3				1							1	1	1.412	4.745	3.913	0.825	0.5
High	Q3ZM03	40S ribosomal protein SA [OS=Xenopus laevis]	0	62.404	39	99	13	13	32.69	39.14	18.71	31.34	21.95	28.29	27.54	16.07	17.76	39.26	37.34	22.82	31	34	16	26	23	29	17	14	15	31	34	26	9	13	6	8	7	8	9	5	6	11	10	7	1.408	1.97	1.658	0.842	0.49
High	Q9W6K1	Double-strand break repair protein MRE11 [OS=Xenopus laevis]	0	11.873	12	18	7	7			4.14	3.92			9.95	6.94		2.16	5.3	6.63			2	2			6	5		2	5	4			2	2			4	3		1	3	3	1.407	2.442	2.56	1.049	0.49
High	P28020	Casein kinase II subunit alpha [OS=Xenopus laevis]	0	21.729	24	10	6	6			6.42	4.2						11.97	2.11	5.28			9	5						19	5	6			2	1						4	1	2	1.403	0.992	1.083	1.091	0.49
Medium	A3KMT2	Death-associated protein-like 1-A [OS=Xenopus laevis]	0.043	0.918	12	2	0	1			1.85								1.64				12								12				1								1		1.374	1.646	0.118	0.072	0.46
High	P45593	Cofilin-1-B [OS=Xenopus laevis]	0	21.616	36	23	2	2	6.46	8.04			10.7	15.07			17.86	4.8			17	16			23	33			29	28			2	3			4	5			5	4			1.362	0.045	0.102	2.259	0.45
High	P70032	Serine/threonine-protein kinase PLK1 [OS=Xenopus laevis]	0	14.198	16	27	9	9	3.14	4.45	6.47	5.81	13.03	5.92	9.1	2.32	5.74	3.28	6.1		2	4	4	4	8	7	6	2	5	2	5		1	3	2	2	5	2	4	1	3	1	3		1.361	1.179	0.798	0.677	0.44
High	P02385	60S ribosomal protein L4-B [OS=Xenopus laevis]	0	132.95	43	290	1	1	43.01	54.71	77.09	91.89	54.04	60.72	116.91	86.52	32.82	80.8	115.7	99.53	26	30	35	37	31	32	40	33	20	37	38	38	15	17	25	27	18	20	37	26	10	28	36	31	1.361	5.171	4.142	0.801	0.44
High	P45695	Cofilin-1-A [OS=Xenopus laevis]	0	18.873	35	21	1	1	6.46	5.2			9.57	13.9			14.15	4.69			17	15			23	33			24	28			2	2			4	5			4	4			1.356	0.086	0.086	1.004	0.44
High	P23403	40S ribosomal protein S20 [OS=Xenopus laevis]	0	29.846	24	53	4	4	14.63	18.22	16.4	13.2	10.94	19.61	19.51	13	12.06	15.93	24.75	3.12	20	20	24	24	20	24	24	24	19	20	24	11	4	5	5	4	3	6	6	4	4	4	7	1	1.355	2.405	2.128	0.885	0.44
High	P02434	60S ribosomal protein L35a [OS=Xenopus laevis]	0	25.497	35	62	8	8	2.34	6.81	19.62	14.57	13.5	11.33	18.47	14.77	7.19	9.08	24.37	12.12	6	25	35	26	32	25	26	26	25	21	33	26	1	3	8	6	5	4	7	6	3	5	9	5	1.35	4.475	3.42	0.764	0.43
High	P41115	40S ribosomal protein S11 [OS=Xenopus laevis]	0	18.264	32	71	9	9	11.76	11.76	12.76	21.78	7.06	16.27	18.47	15.57	10.56	11.61	23.92	17.37	15	20	22	27	15	30	27	22	22	20	23	22	5	5	5	8	3	7	7	6	4	5	9	7	1.335	2.596	2.143	0.825	0.42
High	P49401	40S ribosomal protein S4 [OS=Xenopus laevis]	0	106.18	59	197	21	21	37.51	25.01	54.78	79.44	35.89	41.58	61.16	43.36	35.86	55.24	81.65	60.44	26	23	40	49	29	30	42	34	29	47	53	49	11	8	16	23	12	14	20	15	13	20	25	20	1.333	2.998	2.388	0.796	0.41
High	Q6GNR9	Dolichyl-diphosphooligosaccharide--protein glycosyltransferase 48 kDa subunit [OS=Xenopus laevis]	0	38.142	37	44	11	11	20.12	25.01	5.35	5.29	11.75	18.8	7.99	7.3	13.26	5.63	2.61	7.49	25	28	5	5	13	24	7	7	18	4	3	7	6	8	2	2	3	7	3	3	4	2	1	3	1.332	0.132	0.139	1.053	0.41
High	P14885	Gelsolin [OS=Xenopus laevis]	0	2.489	4	4	2	2		2.22				4.63				1.96				2				4				2				1				2				1			1.33	0.814	0.62	0.762	0.41
High	Q52KW8	Protein RCC2 homolog [OS=Xenopus laevis]	0	28.335	19	51	11	11	1.82	8.13	14.25	10.41	3.29	14.87	26.2	15.89		3.5	15.54	15.23	1	4	8	9	3	8	16	10		4	14	12	1	3	5	5	1	6	9	6		2	7	6	1.326	1.847	1.611	0.872	0.41
High	P15126	60s ribosomal protein l5-b [OS=Xenopus laevis]	0	36.154	26	49	1	1	4.38	2.1	15.42	19.16	2.13	2.58	10.95	6.52	1.85	6.79	25.71	8.22	7	3	12	16	2	3	17	11	2	17	21	15	2	1	6	7	1	1	6	3	1	5	11	5	1.323	3.397	2.766	0.814	0.4
Medium	Q6DD04-1	Interleukin enhancer-binding factor 3-B [OS=Xenopus laevis]	0.019	1.16	1	1	0	1					2.11												1												1								1.319	0.978	0.091	0.093	0.4
High	P23330	tubulin gamma-1 chain [OS=Xenopus laevis]	0	85.595	55	96	20	20			39.24	70.46			47.76	53.79	0		38.51	52.86			26	51			35	39	5		27	45			13	20			15	15	1		14	18	1.319	12.386	14.067	1.136	0.4
High	Q6GR16	Embryonic polyadenylate-binding protein b [OS=Xenopus laevis]	0	9.371	7	11	0	3	2.75	2.97	3.11	1.91	5.37	2.8				2.59	5.56	2.68	2	2	2	2	4	2				2	5	2	1	1	1	1	2	1				1	2	1	1.317	1.51	0.935	0.619	0.4
High	P13549	Elongation factor 1-alpha, somatic form [OS=Xenopus laevis]	0	26.312	23	53	3	3	6.4	14.39	17.67	6.31	9.34	5.95	16.18	12.04	8.49	6.73	13.3	20.96	6	8	11	4	4	6	10	6	6	6	8	12	3	5	6	3	3	4	6	4	3	3	6	7	1.313	4.161	3.985	0.958	0.39
High	P08429	60S ribosomal protein L4-A [OS=Xenopus laevis]	0	135.458	43	295	1	1	45.25	52.98	79.32	94.63	52.23	60.57	119.2	90.19	32.82	81.01	119.78	100.08	29	28	35	38	29	32	40	36	20	38	41	39	16	16	25	28	17	20	38	28	10	28	38	31	1.309	4.259	3.947	0.927	0.39
High	O13066	Ran GTPase-activating protein 1 [OS=Xenopus laevis]	0	4.532	4	3	2	2					4	1.93											4	2											2	1							1.306	0.155	0.127	0.82	0.38
High	Q6DF96	Queuine tRNA-ribosyltransferase accessory subunit 2 [OS=Xenopus laevis]	0	4.384	5	2	1	1		3.2			2.93									5			5									1			1								1.295	0.349	0.125	0.359	0.37
High	A8DZJ1	Tyrosine-protein kinase BAZ1B [OS=Xenopus laevis]	0	69.24	16	107	25	25	3.67	4.47	50.51	31.13	3.01		48.06	44.18	9.17	10.26	44.79	30.48	1	2	12	8	1		10	10	2	4	12	8	2	3	19	12	2		16	15	3	5	18	12	1.294	1.998	1.525	0.763	0.37
High	P47830	60S ribosomal protein L27a [OS=Xenopus laevis]	0	28.462	41	49	5	5	5.41	2.26	11.46	15.34	11.59	16.05	14.62	13.01	13.33	11.55	17.76	12.43	16	15	34	34	19	34	41	34	25	22	34	34	2	2	5	5	3	5	5	4	4	4	6	4	1.293	4.356	3.732	0.857	0.37
High	Q52M98	14-3-3 protein theta [OS=Xenopus laevis]	0	11.38	20	17	2	2			4.99	4.23		1.92	6.57	4.35		2.04	4.63	8.44			7	7		3	11	7		3	7	13			2	2		1	3	2		1	2	4	1.29	0.244	1.605	6.577	0.37
High	Q9DG02	Calcium/calmodulin-dependent protein kinase type II delta chain [OS=Xenopus laevis]	0	3.115	4	9	2	2	2.12	0				0	0		0	0		0	3	3				3	4		3	3		3	1	2				1	2		1	1		1	1.289	1.497	1.669	1.115	0.37
High	P03931	ATP synthase protein 8 [OS=Xenopus laevis]	0	3.055	22	2	1	1	2.12								2.83				22								22				1								1				1.282	0.083	0.148	1.785	0.36
High	Q7SYV0	phenylalanine--tRNA ligase alpha subunit B [OS=Xenopus laevis]	0	6.469	10	8	0	5		1.97	2.26	1.79	1.81	2.05			1.87					5	2	1	5	1			2					2	1	1	2	1			1				1.278	0.744	0.537	0.721	0.35
High	Q7ZYS8	60S ribosomal protein L10A [OS=Xenopus laevis]	0	91.071	49	165	16	16	18.84	21.83	51.35	55	29.99	36.01	59.42	47.7	21.18	31.96	63.97	57.55	20	16	38	30	20	31	34	28	20	28	38	34	7	8	17	17	11	12	19	15	10	11	20	18	1.273	3.535	2.93	0.829	0.35
High	Q09004	Stathmin-4 [OS=Xenopus laevis]	0.003	2.001	5	5	0	1	2.22	2.02			2.28	2.17			2.02				5	5			5	5			5				1	1			1	1			1				1.266	0.064	0.055	0.859	0.34
High	Q6PF69	major vault protein [OS=Xenopus laevis]	0	19.223	10	24	7	7	9.63	7.4		7.33	15.03	13.04			1.97	6.13	2.19		6	4		4	8	5			2	3	1		5	3		3	5	4			1	2	1		1.26	0.365	0.397	1.088	0.33
High	P29693	Elongation factor 1-delta [OS=Xenopus laevis]	0.003	2.026	5	2	1	1				2.62								0				5								5				1								1	1.257	7.347	6.842	0.931	0.33
High	P47835	40S ribosomal protein S3-B [OS=Xenopus laevis]	0	118.588	67	248	1	1	58.66	59.95	78.8	66.32	53.23	61.47	78.16	72.31	50.43	68.45	82.89	59.48	55	60	59	67	51	56	59	59	52	58	60	59	18	18	25	21	18	19	25	22	17	21	25	19	1.241	2.098	1.494	0.712	0.31
High	Q6GPQ4	SET and MYND domain-containing protein 5 [OS=Xenopus laevis]	0.006	1.6	3	8	1	1	2.53				0	2.41				2.16			3				3	3				3			2				1	4				1			1.236	0.055	0.03	0.546	0.31
Medium	O42260	Gem-associated protein 2 [OS=Xenopus laevis]	0.026	0.964	5	4	1	1	0	1.82		0	0								5	5		5	5								1	1		1	1								1.234	2.025	0.918	0.453	0.3
High	Q6GMY9	Exportin-2 [OS=Xenopus laevis]	0	13.833	9	15	7	7	2.01	2.06			9.43	9.45			4	7.23			1	1			5	5			2	5			1	1			4	4			2	3			1.22	0.306	0.246	0.803	0.29
High	Q32N90	MBT domain-containing protein 1 [OS=Xenopus laevis]	0	5.785	6	5	3	3	4.07				5.97	1.73							4				5	1							2				2	1							1.213	0.069	0.06	0.873	0.28
High	Q6DJI5	PITH domain-containing protein 1 [OS=Xenopus laevis]	0.003	1.964	7	2	2	2					1.88					0							4					3							1					1			1.212	0.236	0.193	0.817	0.28
High	Q92122	Pyruvate kinase PKM [OS=Xenopus laevis]	0	5.078	6	5	3	3					4.96	1.92		2.67				2.91					4	2		2				2					2	1		1				1	1.205	0.298	0.379	1.272	0.27
Low	Q7ZYV9	Symplekin [OS=Xenopus laevis]	0.064	0.842	1	1	1	1						1.87												1												1							1.202	1.355	0.532	0.392	0.27
High	P22232	rRNA 2'-O-methyltransferase fibrillarin [OS=Xenopus laevis]	0	31.446	29	61	9	9	8.99	3.2	23.4	22.03	7.38	11.95	8.97	20.53	9.76	7.91	19.93	17.25	11	3	27	26	8	16	15	24	11	10	16	20	3	1	9	9	2	4	5	7	4	3	7	7	1.2	3.524	2.859	0.811	0.26
High	O93479	origin recognition complex subunit 4 [OS=Xenopus laevis]	0	11.616	16	12	5	5		1.96	10.6			1.8	2.78		2.26		5.85	2.39		2	9			2	8		2		8	3		1	4			1	2		1		2	1	1.188	3.837	3.046	0.794	0.25
High	P54824	ATP-dependent RNA helicase ddx6 [OS=Xenopus laevis]	0	36.406	27	59	9	9	22	15.54	18.06	16.72	12.51	17.73	15.5	15.32	7.16	16.03	21.88	7.68	20	15	18	14	14	12	15	13	7	15	15	7	7	5	6	5	4	5	5	5	3	5	6	3	1.183	1.073	0.888	0.828	0.24
High	P18709	Vitellogenin-A2 [OS=Xenopus laevis]	0	115.135	28	160	44	45	21.78	15.85	58.37	41.31	19.63	23.3	48.73	32.37	21.8	29.08	50.09	34.13	5	5	16	9	5	5	11	6	6	8	14	10	8	8	22	16	9	8	18	11	10	14	21	15	1.172	2.305	1.846	0.801	0.23
High	Q4QR58	Eukaryotic translation initiation factor 3 subunit C [OS=Xenopus laevis]	0	35.959	23	59	17	17	4.29	4.17	21.04	19.59	0	6.17	22.68	12.87		3.38	28.4	18.17	3	4	11	10	1	5	11	6		3	18	12	1	2	8	8	1	3	9	5		1	12	9	1.162	4.188	3.62	0.865	0.22
High	P30664	DNA replication licensing factor mcm4-B [OS=Xenopus laevis]	0	48.034	21	58	3	13	19.24	30.35			27.38	31.31			26.8	22.15			9	16			12	15			13	11			6	10			10	12			10	10			1.162	0.056	0.057	1.026	0.22
High	Q68FI1	Protein LSM14 homolog B-A [OS=Xenopus laevis]	0	2.962	7	4	0	2	1.97	3.97			1.73								3	7			3								1	2			1								1.161	0.592	0.612	1.034	0.22
High	Q7ZXB1	DNA replication licensing factor mcm7-B [OS=Xenopus laevis]	0	121.851	38	130	8	22	66.09	66.28			78.39	76.49			78.1	31.56			27	28			33	30			36	21			20	20			25	24			26	15			1.159	0.143	0.126	0.884	0.21
High	A5D8P8	ER membrane protein complex subunit 10 [OS=Xenopus laevis]	0.006	1.595	14	20	1	1		0			0				0					14			14				14					6			6				8				1.155	0.023	0.017	0.712	0.21
High	P55861	DNA replication licensing factor mcm2 [OS=Xenopus laevis]	0	62.612	27	65	19	19	31.57	33.51			33.85	32.88			30.94	35.03			15	15			15	16			14	19			10	12			11	10			10	12			1.153	0.315	0.293	0.93	0.21
High	Q91883	78 kDa glucose-regulated protein [OS=Xenopus laevis]	0	59.427	26	66	14	14	27.14	24.09	4.46	4.49	38.28	40.14	4.37	4.66	26.2	30.21	4.94	10.38	11	7	3	3	18	17	3	3	12	12	3	8	8	7	1	1	13	12	1	1	8	9	1	4	1.148	0.123	0.128	1.044	0.2
High	P02827	Heat shock 70 kDa protein [OS=Xenopus laevis]	0	27.396	12	44	5	5	16.75	17.34	7.39	5.26	18.13	16.98	3.07	3.05	12.44	15.43	5.84	7.89	8	8	4	3	9	7	2	2	8	7	3	6	5	6	3	2	6	5	1	1	5	5	2	3	1.144	0.22	0.151	0.684	0.19
High	Q3KQW7	LIM and calponin homology domains-containing protein 1 [OS=Xenopus laevis]	0.006	1.367	1	3	1	1					2.6	2.09				2.42							1	1				1							1	1				1			1.142	0.074	0.082	1.112	0.19
High	P25979	Nucleolar transcription factor 1-A [OS=Xenopus laevis]	0	26.192	13	44	3	3		3.93	10.57	11.78	4.41	2.37	12.26	20.9	6.51	2.81	14.7	15.56		4	8	5	3	2	8	10	5	4	6	10		2	5	4	2	1	5	7	3	2	5	8	1.14	2.861	3.218	1.125	0.19
High	Q6GNJ8	vacuolar protein sorting-associated protein 72 homolog [OS=Xenopus laevis]	0	67.963	47	71	13	13	21.84	42.19			60.95	54.65			32.73	32.36			15	35			43	38			27	31			7	13			16	16			9	10			1.137	0.025	0.033	1.299	0.19
High	O42584	nucleoplasmin-like protein NO29 [OS=Xenopus laevis]	0	4.912	13	3	2	2				4.84							2.12					13							5					2							1		1.13	1.374	1.286	0.936	0.18
High	A2VD92	ATP-dependent RNA helicase DDX1 [OS=Xenopus laevis]	0	39.384	25	50	14	14	3.48	3.21	15.27	15.7	4.67	7.21	35.98	7.62	2.53	6.3	22.92	9.85	3	4	9	11	3	5	21	6	5	4	14	11	1	2	5	6	2	3	11	3	2	3	7	5	1.128	2.487	1.844	0.742	0.17
High	Q91575	tubulin beta chain [OS=Xenopus laevis]	0	188.091	44	335	3	3	112.08	134.86	46.83	65.71	120.9	154.2	45.47	46.52	116.79	151.23	65.19	70.97	30	34	24	35	32	34	25	29	32	38	34	42	31	40	14	20	35	49	13	14	35	43	19	22	1.126	2.165	2.116	0.978	0.17
High	Q8AVY8	Very-long-chain 3-oxoacyl-CoA reductase-B [OS=Xenopus laevis]	0	15.282	20	22	2	5			3.98	9.03	0	1.65	8.36	9.48	1.86		7.73	4.34			7	16	3	3	12	12	3		16	7			2	4	1	1	3	4	1		4	2	1.123	4.245	3.186	0.751	0.17
High	Q6P9I7	structural maintenance of chromosomes protein 6 [OS=Xenopus laevis]	0	36.609	17	37	14	14		0	18.98	14.84			10.24	11.97			14.95	13.77		1	9	6			6	6			9	8		1	7	5			5	5			7	7	1.105	4.938	4.355	0.882	0.14
High	P24033	Cyclin-dependent kinase 1-B [OS=Xenopus laevis]	0	17.289	22	20	1	1	9.61	7.45			8.39	14.09	1.89	2.07	8.16	5.85		0	8	9			11	13	3	3	10	8		2	3	3			3	4	1	1	2	2		1	1.105	0.155	0.067	0.434	0.14
High	Q7ZTK4	Eukaryotic translation initiation factor 2 subunit 1 [OS=Xenopus laevis]	0	8.994	15	9	5	5				2.31		2	6.32	2.7			2.19	1.68				3		3	9	7			3	3				1		1	3	2			1	1	1.103	2.988	2.458	0.823	0.14
High	Q6GPP1	telomere length regulation protein TEL2 homolog [OS=Xenopus laevis]	0	87.005	26	89	23	23	44.46	39.44			33.69	38.49			40.93	34.61			16	16			17	14			14	15			17	15			14	14			14	15			1.102	0.073	0.091	1.25	0.14
High	Q6P6Z0	DNA damage-binding protein 1 [OS=Xenopus laevis]	0	79.353	28	145	28	28	21.21	25.66	29.75	33.64	29.25	42.18	33.4	34.06	19.86	25.12	39.93	35.43	8	11	10	10	13	16	10	11	8	10	15	13	8	11	14	13	12	15	13	13	8	9	16	13	1.101	0.922	1.174	1.273	0.14
High	A5D8N2	protein DPCD [OS=Xenopus laevis]	0	172.536	49	252	16	16	129.57	135.72	11.69	8.74	109.57	138.33	7.87	5.26	123.08	153.04	2.29		47	48	38	18	40	49	24	5	43	49	5		38	41	5	3	30	43	3	2	41	45	1		1.096	0.01	0.01	0.971	0.13
High	Q6GM65	Phospholipase A-2-activating protein [OS=Xenopus laevis]	0	4.523	2	5	1	1	2.72	3.54			3.28	3.02				3.16			2	2			2	2				2			1	1			1	1				1			1.095	0.119	0.057	0.48	0.13
Medium	Q4KLA0	Cyclin-C [OS=Xenopus laevis]	0.026	0.944	6	2	1	1			0				0								6				6								1				1						1.092	0.861	1.209	1.403	0.13
High	Q4V7Z0	GPN-loop GTPase 3 [OS=Xenopus laevis]	0	13.738	22	15	4	4	9.96	9.06			8.99	5.1			6.7	6.14			17	17			18	10			13	13			3	3			3	2			2	2			1.089	0.055	0.075	1.364	0.12
High	Q6DKD7	Coatomer subunit gamma-2 [OS=Xenopus laevis]	0	13.516	9	19	7	7	7.74	5.58			6.78	9.45			5.4	5.2		2.23	4	4			5	5			3	3		1	3	3			4	4			2	2		1	1.088	0.222	0.226	1.015	0.12
High	Q9DE27	RuvB-like 2 [OS=Xenopus laevis]	0	647.97	74	1699	55	55	941.56	1027.12	73.74	82.56	804.69	1036.24	85.5	42.6	854.15	1006.44	66.16	48.33	67	70	53	45	69	70	53	41	72	74	50	43	243	281	22	23	227	287	23	15	250	289	23	16	1.088	0.019	0.018	0.929	0.12
High	P08428	ATP synthase subunit alpha, mitochondrial [OS=Xenopus laevis]	0	72.076	36	102	18	18	43.12	39.49	6.62	6.56	34.78	39.82	14.12	9.32	47.29	35.34	8.78	14.06	25	22	8	6	21	22	13	7	24	21	8	14	16	12	3	2	11	13	6	3	15	12	3	6	1.072	0.218	0.203	0.929	0.1
High	Q5FWY4	Maternal DNA replication licensing factor mcm6 [OS=Xenopus laevis]	0	57.764	22	72	13	17	35.16	35.62			35.06	26.13			30.76	32.72			15	15			13	10			12	15			13	13			13	9			12	12			1.067	0.087	0.097	1.118	0.09
High	P02350	40S ribosomal protein S3-A [OS=Xenopus laevis]	0	122.118	71	264	2	2	59.05	63.87	84.67	70.7	59.91	67.65	81.26	77.84	51.82	73.57	88.52	64.88	51	63	70	70	63	67	63	70	48	62	71	70	18	19	27	22	20	21	26	24	17	22	27	21	1.066	1.705	1.442	0.845	0.09
High	P27006	Annexin A2-A [OS=Xenopus laevis]	0	4.644	5	2	1	1												2.73												5												2	1.058	6.561	11.758	1.792	0.08
Medium	Q01173-1	Tropomyosin alpha-1 chain [OS=Xenopus laevis]	0.026	0.978	4	2	0	1					2.17	2.46											4	4											1	1							1.054	0.051	0.317	6.203	0.08
High	Q6NU95	RNA polymerase II-associated protein 3 [OS=Xenopus laevis]	0	275.466	57	346	46	46	159.97	167.48			172.73	211.11			178.12	200.58			45	50			49	50			49	50			48	55			56	67			58	62			1.053	0.01	0.01	0.872	0.08
High	Q63ZS0	UPF0568 protein C14orf166 homolog [OS=Xenopus laevis]	0	3.101	10	2	2	2				2.08	0											7	4											1	1								1.051	2.069	1.665	0.805	0.07
High	P42121	L-lactate dehydrogenase C chain [OS=Xenopus laevis]	0	28.034	31	32	0	9	9.34	8.78	2.35		24.58	19.71	2.23	2.1	13.19	12.17			10	13	3		31	20	3	3	16	16			3	3	1		9	6	1	1	4	4			1.05	0.128	0.101	0.788	0.07
High	Q6DJE4	Cleavage and polyadenylation specificity factor subunit 5 [OS=Xenopus laevis]	0	4.399	10	7	2	2			2.9	3.34			2.95	2.98				4.09			10	7			7	7				10			2	1			1	1				2	1.047	18.224	25.857	1.419	0.07
High	P08734	alpha-enolase [OS=Xenopus laevis]	0	146.776	55	133	21	21	57.06	57.73			87.15	90.71		2.32	52.7	73.31	2.13	3.18	48	40			53	53		2	47	49	6	2	20	16			26	27		1	19	22	1	1	1.047	0.05	0.067	1.338	0.07
High	P17507	Elongation factor 1-alpha, oocyte form [OS=Xenopus laevis]	0	65.619	38	131	2	2	21.57	29.69	30.6	38.59	29.29	24.76	47.04	38.48	14.32	22.35	44.55	33.31	15	20	17	27	23	22	28	23	11	22	28	18	7	10	9	15	9	11	17	14	5	9	15	10	1.046	1.393	1.297	0.932	0.06
High	P02537	Keratin-3, type I cytoskeletal 51 kDa [OS=Xenopus laevis]	0	3.572	5	5	1	1					1.8	0			1.93			0					2	2			2			5					1	1			1			2	1.044	0.814	1.442	1.771	0.06
High	Q9DE26	RuvB-like 1 [OS=Xenopus laevis]	0	540.118	74	1165	47	47	643.34	643.04	46.06	58.81	545.22	694.3	46.43	39.45	620.45	694.85	50.06	40.75	69	64	40	43	60	66	29	24	63	66	42	32	180	175	15	17	154	189	13	11	180	202	16	13	1.042	0.01	0.01	0.927	0.06
High	P30883	Tubulin beta-4 chain [OS=Xenopus laevis]	0	279.623	53	481	4	4	175.2	196.56	55.94	79.43	192.82	230.06	70.11	65.97	188.35	231.09	74.81	86.63	51	53	30	44	53	53	34	35	53	51	41	47	48	56	18	26	55	69	21	21	55	64	21	27	1.042	0.056	0.053	0.953	0.06
High	Q561L6	Probable imidazolonepropionase [OS=Xenopus laevis]	0	7.648	7	4	3	3					10.62												7												4								1.041	0.172	0.078	0.45	0.06
High	Q5U526	Eukaryotic initiation factor 4A-III-A [OS=Xenopus laevis]	0	12.916	6	16	1	2	3.79	7.26			10.37	9.7			6.24	9.25	0	3.2	4	6			6	6			6	6	4	4	1	2			3	3			2	3	1	1	1.041	0.045	0.052	1.163	0.06
High	Q7ZYP6	Mini-chromosome maintenance complex-binding protein [OS=Xenopus laevis]	0	7.29	7	4	4	4		2.15			2.89					0				2			4					1				1			2					1			1.039	0.175	0.216	1.233	0.05
High	P49739	Maternal DNA replication licensing factor mcm3 [OS=Xenopus laevis]	0	46.268	28	41	15	17	15.44	17.56			17.44	21.57			10.57	14.17			6	10			13	14			8	8			6	7			9	10			4	5			1.038	0.074	0.083	1.127	0.05
High	P04266	Keratin, type II cytoskeletal I [OS=Xenopus laevis]	0	37.608	6	111	1	4	34.23	26.57	27.04	30.44	39.11	26.23	20.5	31.47	29.25	17.86	18.64	24.12	2	2	4	5	2	2	4	4	4	2	4	4	12	9	9	12	13	8	8	10	10	5	7	8	1.024	0.683	0.603	0.882	0.03
High	P23790	Serum response factor [OS=Xenopus laevis]	0	3.599	9	4	2	2	2.3				0	2.24			2.07				3				6	6			3				1				1	1			1				1.023	0.103	0.141	1.372	0.03
High	Q6DDJ5	WD repeat and coiled-coil-containing protein [OS=Xenopus laevis]	0	203.737	37	209	27	27	138.35	132.19			129.51	137.7			121.3	139.52			30	30			33	35			35	32			35	34			33	40			31	36			1.018	0.01	0.01	0.891	0.03
High	Q52L45	Leukocyte elastase inhibitor [OS=Xenopus laevis]	0.003	2.149	3	4	1	1					2.65	2.48			2.55	1.87							3	3			3	3							1	1			1	1			1.017	0.155	0.155	1.002	0.02
High	P55862	DNA replication licensing factor mcm5-A [OS=Xenopus laevis]	0	47.619	29	48	3	16	22.69	24.41			16.06	23.59			16.24	25.84			15	14			12	17			13	17			8	8			6	10			7	9			1.016	0.18	0.243	1.35	0.02
High	P08537	tubulin alpha chain [OS=Xenopus laevis]	0	149.729	46	279	19	19	108.18	116.81	35.19	36.89	97.98	117.32	40.8	43.7	103.96	99.76	43.03	64.69	43	42	21	21	40	41	21	21	41	40	24	34	33	36	11	10	32	33	12	12	33	32	14	21	1.014	0.196	0.206	1.055	0.02
High	Q91628	Origin recognition complex subunit 2 [OS=Xenopus laevis]	0	35.224	21	36	9	9	4.09	11.87	9.62	4.34	5.28	2	30.42	12.67	7.88	8.27	12.44	13.34	3	9	7	3	4	1	20	8	4	6	8	10	1	3	3	1	2	1	9	3	3	2	4	4	1.014	2.148	1.449	0.674	0.02
High	P10999-1	Lamin-L(III) [OS=Xenopus laevis]	0	28.866	26	20	0	14		2.65		40.44	0	0			0	2.03		2.28		2		26	2	2			2	2		2		1		14	1	1			1	1		1	1.013	0.667	0.75	1.125	0.02
High	P53505	Actin, cytoplasmic type 5 [OS=Xenopus laevis]	0	135.411	60	263	0	8	44.98	57.22	68.43	75.09	81.76	87.19	76.86	65.75	68.38	56.09	69.36	99.26	35	32	53	58	45	42	51	48	41	38	57	56	14	17	21	24	25	25	26	20	20	16	21	34	1.012	0.657	0.727	1.105	0.02
Medium	Q6NTV9	H/ACA ribonucleoprotein complex subunit 2-like protein [OS=Xenopus laevis]	0.011	1.301	7	1	1	1											2.1												7												1		1.003	10.567	7.727	0.731	0
High	Q5XHK2	14-3-3 protein beta/alpha-A [OS=Xenopus laevis]	0	10.941	20	23	0	3			9.54	6.7		1.92	9.3	6.95		2.04	11.03	2.51			11	11		3	15	11		3	14	6			4	3		1	4	3		1	5	2	0.992	12.461	8.63	0.693	-0.01
High	Q6DFJ8	Protein lunapark [OS=Xenopus laevis]	0	59.098	37	83	17	17	39.19	39.34			36.35	39.46			34.88	42.49			24	25			26	29			29	28			16	15			13	13			13	13			0.99	0.017	0.016	0.937	-0.01
High	P21574-2	Isoform 2 of Y-box-binding protein 2-A [OS=Xenopus laevis]	0	29.265	19	39	0	4	2.37	4.79	8.45	6.63	15.57	16.76	12.66	14.6	6.54	13.64	7.57	3.09	2	7	11	9	16	16	16	14	11	14	14	4	1	3	3	2	5	5	4	5	3	4	3	1	0.988	0.621	0.611	0.984	-0.02
High	Q7ZWY2	PIH1 domain-containing protein 1 [OS=Xenopus laevis]	0	87.701	67	91	12	12	58.44	45.77			51.35	54.42			53.84	51.42			65	54			62	65			55	56			17	12			16	15			17	14			0.985	0.01	0.01	1.067	-0.02
High	P35567	cyclin-dependent kinase 1-A [OS=Xenopus laevis]	0	28.204	36	44	4	4	21	15			17.01	24.65	1.89	4.32	19.19	13.83		0	19	23			18	31	7	6	22	15		2	7	6			6	9	2	2	6	5		1	0.984	0.114	0.115	1.011	-0.02
High	Q5XHA8-1	CTP synthase 1-A [OS=Xenopus laevis]	0	10.222	9	12	0	5	2.31	1.73			4.1	8.01			6.78	1.61			4	1			3	6			6	1			2	1			2	3			3	1			0.975	0.081	0.078	0.964	-0.04
High	Q91837	Fascin [OS=Xenopus laevis]	0	23.547	24	28	11	11	12.86	11.65			12.79	8.29			6.05	15.41			11	8			10	13			4	11			5	5			5	5			2	6			0.975	0.029	0.038	1.312	-0.04
High	P17508	Elongation factor 1-alpha, oocyte form [OS=Xenopus laevis]	0	63.672	38	122	2	2	21.11	30.17	30.6	32.53	28.45	24.32	37.88	32.6	17.31	19.54	42.87	34.01	15	20	17	24	23	22	25	19	11	22	28	18	7	10	9	12	9	11	14	11	6	8	15	10	0.974	1.323	1.245	0.94	-0.04
High	P23787	Transitional endoplasmic reticulum ATPase [OS=Xenopus laevis]	0	8.465	6	11	4	4			5.12	7.84		0	4.34	4.91							4	4		2	3	2							2	4		1	2	2					0.974	3.749	3.913	1.044	-0.04
High	O57526	Insulin-like growth factor 2 mRNA-binding protein 3-B [OS=Xenopus laevis]	0	84.944	35	133	3	3	21.22	24.65	35.31	46.29	12.72	24.03	34.7	27.03	15.82	26.7	55.85	34	11	18	18	24	9	14	17	15	13	18	23	20	8	11	13	16	6	10	11	9	8	11	19	11	0.972	0.939	0.829	0.882	-0.04
High	Q5FWK6	Protein wntless homolog B [OS=Xenopus laevis]	0	3.433	2	4	0	1	2.27	2.66		2.48						2.74			2	2		2						2			1	1		1						1			0.972	0.956	0.818	0.857	-0.04
High	Q66JA8	enhancer of polycomb homolog 2 [OS=Xenopus laevis]	0	4.127	5	5	3	3	1.89				5.06	2.41				2.13			1				4	1				1			1				2	1				1			0.966	0.019	0.026	1.363	-0.05
High	Q569Z1	Eukaryotic translation initiation factor 3 subunit B [OS=Xenopus laevis]	0	20.275	14	41	7	7	1.91	2.32	12.12	17.59		2.76	17.99	20.5			14.29	12.19	1	1	8	7		1	10	14			5	5	1	2	5	6		1	6	8			6	6	0.964	3.581	3.624	1.012	-0.05
High	Q05AY2	eukaryotic translation initiation factor 3 subunit E-A [OS=Xenopus laevis]	0	41.657	36	68	1	15	3.98		21.4	29.89	3.66	0	17.06	16.2		5.88	33.11	22.68	4		19	26	3	3	19	19		6	29	22	2		9	12	2	1	8	8		3	13	10	0.957	3.652	2.667	0.73	-0.06
High	Q5M7F6	WD repeat-containing protein 92 [OS=Xenopus laevis]	0	101.727	44	105	14	14	59.33	64.77			60.44	57.3			38.28	61.75			19	39			39	29			23	32			17	19			17	21			12	19			0.956	0.01	0.01	0.946	-0.06
High	P52170	Importin subunit alpha-5 [OS=Xenopus laevis]	0	148.805	44	297	7	7	78.39	95.86	63.59	81.42	89.25	110.11	70.92	67.99	111.34	80.47	70.74	68.97	27	40	31	33	38	42	31	30	38	42	30	33	22	29	20	24	27	33	21	20	31	28	20	22	0.952	0.248	0.314	1.267	-0.07
High	Q9DE46	DNA polymerase alpha catalytic subunit [OS=Xenopus laevis]	0	16.726	7	19	9	9	5.65	4.72			10.63	12.45			2.34	1.94			3	2			4	4			2	1			3	2			5	5			2	2			0.948	0.299	0.218	0.728	-0.08
High	O42586	26S proteasome regulatory subunit 6A-B [OS=Xenopus laevis]	0	212.127	70	279	4	4	163.91	157.01	2.12	2.97	137.02	121.45	0		129.14	136.12			68	65	2	5	68	58	3		66	68			50	48	1	1	47	41	1		42	48			0.946	0.064	0.037	0.581	-0.08
High	Q6GM29	Phosphatidylinositide phosphatase SAC1 [OS=Xenopus laevis]	0	10.975	11	18	7	7	4.96	8.49			6.81	7.46			2.6	2.95			3	7			6	8			3	2			2	4			4	5			2	1			0.945	0.967	0.05	0.052	-0.08
High	P46472	26S proteasome regulatory subunit 7 [OS=Xenopus laevis]	0	219.746	59	294	32	32	169.6	167.79		5.17	149.09	169.15			150.83	187.66	2.39	2.03	47	50		6	48	56			52	55	4	3	46	48		2	44	49			47	56	1	1	0.943	0.01	0.01	0.854	-0.08
High	Q6PAB3	Malate dehydrogenase, cytoplasmic [OS=Xenopus laevis]	0	17.418	31	29	8	8	6.32	4.69	0	2.08	6.89	13	2.41	0	1.86	6.4	2.57	0	15	9	6	6	16	17	6	6	8	12	9	6	5	2	1	1	3	7	1	1	2	3	2	1	0.942	0.256	0.336	1.312	-0.09
High	Q4U0Y4	Nucleosome assembly protein 1-like 1-A [OS=Xenopus laevis]	0	7.907	15	14	0	4	5.09	4.96	1.74		2.27	1.99	1.69	0	4.33	2.41	0	2.08	6	7	3		3	3	3	3	8	3	3	3	2	2	1		1	1	1	1	2	1	1	1	0.939	0.241	0.312	1.293	-0.09
High	Q91636	Kinesin-like protein KIF2C [OS=Xenopus laevis]	0	23.69	16	26	9	11		1.71	12.31	4.95			16.17	10.92	2.39		13.22	1.88		2	8	4			9	7	2		9	1		1	5	2			6	4	1		6	1	0.939	4.61	2.823	0.612	-0.09
High	P51469	glyceraldehyde-3-phosphate dehydrogenase [OS=Xenopus laevis]	0	19.3	23	26	5	5	7	5.3	3.4	3.02	6.3	9.85	1.77	2.86	5.45	5.74	4.65	5.24	7	7	5	5	12	20	2	5	14	7	7	9	3	2	1	1	2	4	1	1	3	2	2	4	0.935	0.476	0.506	1.062	-0.1
High	Q66J51	Eukaryotic translation initiation factor 3 subunit I [OS=Xenopus laevis]	0	22.806	22	33	6	6	2.46		19.49	10.88	2.82	2.37	14.66	17.91		2.27	14.16	13.55	3		18	16	3	3	18	11		3	18	16	1		6	4	1	1	5	5		1	5	4	0.935	2.774	2.28	0.822	-0.1
High	P04751	Actin, alpha cardiac muscle 1 [OS=Xenopus laevis]	0	70.167	40	185	0	3	32.39	39.73	32.48	43.88	52.32	53.42	37.04	31.6	34.83	25.46	34.92	55.62	23	23	27	30	27	25	26	25	23	21	32	38	12	15	13	16	20	19	16	11	13	11	13	26	0.929	0.413	0.553	1.337	-0.11
Low	Q6DJM6	integrator complex subunit 12 [OS=Xenopus laevis]	0.05	0.894	5	1	1	1							0												5												1						0.926	5.085	1.233	0.242	-0.11
High	Q6GN67	Proteasomal ubiquitin receptor ADRM1-A [OS=Xenopus laevis]	0	24.271	15	51	0	7	16.32	14.05	2.14		11.7	19.71			24.96	25.23			9	11	4		11	11			15	14			6	6	1		7	10			10	11			0.925	0.01	0.01	0.958	-0.11
High	O93308	structural maintenance of chromosomes protein 1a [OS=Xenopus laevis]	0.003	2.038	2	3	2	2				1.7			2.23				2.1					1			1				1					1			1				1		0.923	2.42	1.883	0.778	-0.12
High	P08776	Keratin, type II cytoskeletal 8 [OS=Xenopus laevis]	0	124.821	57	183	22	24	31.36	42.75	24.55	32.5	75.22	84.49	27.27	21.14	39.55	68.46	24.59	30.04	15	29	6	16	45	46	8	6	24	45	8	19	11	16	9	13	25	26	10	8	17	23	10	15	0.921	0.601	0.806	1.341	-0.12
High	Q8AVJ0	eukaryotic translation initiation factor 3 subunit L [OS=Xenopus laevis]	0	62.306	37	81	20	20	4.35		37.1	39.16	2.73	2.54	21.54	27.65		2.27	33.96	28.43	5		20	25	2	4	17	17		2	24	21	3		14	14	1	2	9	12		1	13	12	0.919	4.733	5.066	1.07	-0.12
High	Q6NUA1	Protein arginine N-methyltransferase 5 [OS=Xenopus laevis]	0	14.478	11	9	7	7		4.04			7.36	4.86								7			8	4								3			4	2							0.916	0.132	0.154	1.165	-0.13
High	P07222	Nucleophosmin [OS=Xenopus laevis]	0	15.29	22	15	6	6			4.27	5.27			2.62	3.86			9.52	9.56			11	11			3	7			20	18			2	2			1	2			4	4	0.911	4.544	3.758	0.827	-0.13
High	Q2TAF3	Echinoderm microtubule-associated protein-like 4 [OS=Xenopus laevis]	0	2.867	1	1	1	1												2.1												1												1	0.905	7.306	7.113	0.974	-0.14
High	Q7ZYL5	Kinesin-like protein KIF22-B [OS=Xenopus laevis]	0	33.291	27	44	9	15			19.66	11.25			18.56	11.51	1.9		27.98	16.58			14	7			12	8	2		16	13			9	5			7	5	1		10	7	0.881	5.408	4.716	0.872	-0.18
Low	Q8AYC2	MKL/myocardin-like protein 1 [OS=Xenopus laevis]	0.071	0.826	2	2	1	1	0												2												2												0.877	0.341	0.622	1.828	-0.19
High	P46470	26S proteasome regulatory subunit 8 [OS=Xenopus laevis]	0	220.383	50	264	29	29	161.2	160.06	2.47	1.93	130.42	147.62	2.88	2.25	146.54	153.17	2.36	0	39	35	3	3	38	41	3	3	37	43	3	2	44	44	1	1	38	44	1	1	42	46	1	1	0.876	0.023	0.032	1.38	-0.19
High	O42587	26S proteasome regulatory subunit 6A-A [OS=Xenopus laevis]	0	239.21	70	292	5	5	178.97	164.6	2.12	2.97	147.06	118.54	0		136.78	159.92			67	63	7	5	67	55	3		66	65			53	49	2	1	48	41	1		44	53			0.862	0.205	0.15	0.731	-0.21
High	P52171	Importin subunit alpha-1 [OS=Xenopus laevis]	0	119.291	46	266	4	4	83.34	79.84	46.76	63.89	76.51	84.69	61.81	56.51	80.91	71.95	57.5	54.51	40	43	23	31	37	39	37	30	43	39	23	29	24	26	17	20	25	28	21	18	25	27	17	18	0.861	0.167	0.22	1.315	-0.22
High	P19600	Heterogeneous nuclear ribonucleoprotein C [OS=Xenopus laevis]	0	4.29	7	7	2	2			0	1.85		1.68	2.23	2.11	2.03			1.94			4	4		4	4	4	3			4			1	1		1	1	1	1			1	0.857	1.155	1.227	1.062	-0.22
Medium	Q9DGN1	Cohesin subunit SA-1 [OS=Xenopus laevis]	0.024	1.073	1	1	1	1							2.18												1												1						0.857	3.527	2.332	0.661	-0.22
High	Q6GPJ5	Leucine-rich repeat-containing protein 40 [OS=Xenopus laevis]	0	50.129	33	59	14	14	31.25	22.25			35.89	33.38			16.22	17.82			27	20			24	28			16	18			11	8			13	13			7	7			0.856	0.05	0.044	0.879	-0.22
High	A1L3L9	serine/threonine-protein phosphatase 2A 55 kDa regulatory subunit B beta isoform [OS=Xenopus laevis]	0	3.971	3	7	0	1	3	2.31			2.11				1.68	2.39	2.06	2.25	3	3			3				3	3	3	3	1	1			1				1	1	1	1	0.847	0.853	0.965	1.132	-0.24
High	Q6NUD0	Methylosome protein 50 [OS=Xenopus laevis]	0.003	2.392	5	3	2	2	1.95					2.12				1.89			2					2				2			1					1				1			0.846	0.072	0.102	1.421	-0.24
High	Q92125	Annexin A7 [OS=Xenopus laevis]	0.006	1.604	2	1	1	1						0												2												1							0.845	0.143	0.205	1.432	-0.24
High	Q6DE08	Aurora kinase B-A [OS=Xenopus laevis]	0	11.873	16	17	2	4	2.79	2.02	2.88	6.46			6.98	6.54	2.5		11.03	5.62	2	2	7	7			6	6	3		12	7	1	1	2	2			2	2	1		4	2	0.841	1.59	1.31	0.824	-0.25
Medium	Q7ZX96	Nuclear pore complex protein Nup93 [OS=Xenopus laevis]	0.024	1.071	1	3	1	1					1.78	1.64				0							1	1				1							1	1				1			0.828	0.219	0.233	1.061	-0.27
Medium	Q7ZX31	Inhibitor of growth protein 3 [OS=Xenopus laevis]	0.024	1.013	2	1	1	1	2.25												2												1												0.824	0.045	0.077	1.737	-0.28
Low	Q6IP52	charged multivesicular body protein 2a [OS=Xenopus laevis]	0.06	0.879	5	1	1	1							0												5												1						0.816	1.045	1.288	1.233	-0.29
High	Q7ZTP2	Actin-related protein 2-A [OS=Xenopus laevis]	0	6.996	11	8	0	3				3.13			4.97	2.64			2.95	5.39				4			7	4			4	8				1			2	1			1	3	0.811	4.75	3.128	0.659	-0.3
High	Q91896	14-3-3 protein zeta [OS=Xenopus laevis]	0	27.773	38	36	7	7			16.25	13.86		1.92	12.39	8.32		2.04	21.16	10.02			19	23		3	20	11		3	34	17			7	6		1	5	4		1	8	4	0.796	6.71	4.703	0.701	-0.33
High	Q6GQL2	Serine/threonine-protein phosphatase PP1-beta catalytic subunit [OS=Xenopus laevis]	0	7.835	11	8	1	3		2.14	0	1.62	2.11	2.63	0			2.13		0		4	3	3	3	3	3			3		3		1	1	1	1	1	1			1		1	0.79	0.43	0.336	0.781	-0.34
High	P24346	Putative ATP-dependent RNA helicase an3 [OS=Xenopus laevis]	0	27.617	17	44	9	10	10.81	5.31	17.75	10.94	11.66		19.62	15.68	4.83		17.38	12.31	6	4	8	6	7		10	9	3		10	7	4	2	6	4	4		6	6	2		6	4	0.778	1.973	1.419	0.719	-0.36
High	Q640Z6	Nuclear pore complex protein Nup153 [OS=Xenopus laevis]	0	58.06	15	56	16	16	41.38	28.8			23.74	13.99			24.61	25.16			11	9			8	4			7	7			14	10			10	5			9	8			0.774	0.099	0.119	1.207	-0.37
Low	Q4R1J6	baculoviral IAP repeat-containing protein 5.1-B [OS=Xenopus laevis]	0.08	0.798	4	3	1	1			1.91	1.81			1.74								4	4			4								1	1			1						0.761	10.408	8.755	0.841	-0.39
High	Q7SY65	Keratin, type I cytoskeletal 18-B [OS=Xenopus laevis]	0	67.428	54	50	12	12	6.95	12.84			32.71	38.9	1.87	1.68	3.8	35.64		2.22	8	9			27	31	2	2	6	38		2	3	4			11	13	1	1	2	14		1	0.752	0.829	1.182	1.427	-0.41
High	P52297	Importin subunit beta [OS=Xenopus laevis]	0	266.358	36	381	30	30	198.7	195.03	15.16	13.18	168.24	181.19	16.06	11.11	212.49	180.72	7.48	9.61	34	35	9	9	35	34	13	7	36	35	6	6	54	61	6	5	57	53	8	5	65	59	4	4	0.737	0.013	0.011	0.894	-0.44
High	P24495	Proteasome subunit alpha type-2 [OS=Xenopus laevis]	0	123.253	54	140	12	12	76.29	73.24			101.2	88.67			86.66	74.58	3.97		54	54			54	54			54	51	9		21	22			27	26			23	20	1		0.735	0.032	0.045	1.385	-0.44
High	Q4V7H8	borealin-2 [OS=Xenopus laevis]	0	4.757	11	5	3	3			4.26	5.12								0			8	6								5			2	2								1	0.726	5.174	3.62	0.7	-0.46
High	P28024	Proteasome subunit beta type-4 [OS=Xenopus laevis]	0	81.085	49	61	6	6	52.37	30.82			35.33	38.28			45.03	30.78			46	49			41	41			39	27			12	8			11	10			12	8			0.718	0.01	0.01	0.684	-0.48
High	Q9PVY6	Proteasome subunit alpha type-7-A [OS=Xenopus laevis]	0	96.71	62	116	0	18	63.66	58.3			75.55	64.14			65	73.66		2.32	42	52			54	55			50	62		8	16	15			24	18			19	23		1	0.691	0.038	0.01	0.188	-0.53
High	Q5U241	sister chromatid cohesion protein PDS5 homolog B-B [OS=Xenopus laevis]	0.006	1.381	1	2	0	1							0	0											1	1											1	1					0.685	2.184	1.913	0.876	-0.55
High	Q7ZWN5	Triosephosphate isomerase [OS=Xenopus laevis]	0	7.7	16	5	3	3	2.33				2.09	3.09						3.14	5				5	11						6	1				1	2						1	0.677	0.026	0.025	0.966	-0.56
High	P26642	Elongation factor 1-gamma-A [OS=Xenopus laevis]	0	17.099	13	14	3	4	3.33			5.04	12.39	9.55	2.41	2.49		2.82		2.17	3			8	9	7	3	3		3		3	1			2	4	3	1	1		1		1	0.672	1.484	1.431	0.964	-0.57
High	Q4V847	Integrator complex subunit 8 [OS=Xenopus laevis]	0	2.433	2	2	2	2							1.6												2												2						0.666	2.853	1.514	0.531	-0.59
High	Q641B2	Eukaryotic translation initiation factor 3 subunit G-B [OS=Xenopus laevis]	0	8.264	19	12	0	5			5.91	5.81	4.82	2.02	3.3				2.65	2.67			8	8	10	5	8				6	5			2	2	2	1	2				2	1	0.666	1.617	2.462	1.522	-0.59
High	P30759	Arginase-1 [OS=Xenopus laevis]	0	4.109	6	5	2	2		1.85			1.9			2.34	1.88			2.05		3			3			3	3			3		1			1			1	1			1	0.656	2.4	3.251	1.355	-0.61
High	Q58E76	ATPase family AAA domain-containing protein 3-A [OS=Xenopus laevis]	0	19.715	11	17	0	5			6.83	5.48			5.69	13.53			7.05	4.61			4	4			4	9			6	6			2	2			2	5			3	3	0.566	8.887	9.007	1.014	-0.82
High	Q66KH9	Cyclin-dependent kinase 8 [OS=Xenopus laevis]	0.003	2.328	2	3	1	1			2.29				2.79				2.76				2				2				2				1				1				1		0.562	4.76	0.518	0.109	-0.83
High	Q7ZXH2	E3 SUMO-protein ligase NSE2 [OS=Xenopus laevis]	0	4.167	13	3	2	2			2.17				4.72								5				13								1				2						0.547	2.628	3.072	1.169	-0.87
High	P16878	keratin, type II cytoskeletal [OS=Xenopus laevis]	0	70.045	26	220	10	10	64.6	43.34	46.62	50.44	56.87	47.86	45.76	43.78	59.1	35.6	32.52	51.18	21	13	17	10	13	21	13	15	11	12	8	16	24	16	18	18	21	19	18	17	24	12	12	21	0.539	0.564	0.601	1.066	-0.89
High	P26233	Catenin beta [OS=Xenopus laevis]	0	2.492	2	9	1	1	1.75			1.91	1.83	0	1.88	2.14	4.16			2.08	1			1	1	1	1	1	2			1	1			1	1	1	1	1	2			1	0.533	0.841	1.508	1.793	-0.91
High	Q6GQD0	Nuclear cap-binding protein subunit 1-B [OS=Xenopus laevis]	0.003	2.216	2	6	1	1									0	0		0									2	2		2									2	1		3	0.509	0.578	0.706	1.222	-0.97
High	P05782	Keratin, type I cytoskeletal 47 kDa [OS=Xenopus laevis]	0	47.748	21	124	2	5	27.01	33.42	31.29	22.67	35.62	18.12	29.15	24.47	40.88	32.87	39.28	36.43	10	4	4	8	11	13	10	10	11	8	18	13	9	11	11	7	12	7	10	8	13	11	13	12	0.505	0.695	0.871	1.254	-0.99
High	Q6NRB5	Transcriptional adapter 2-beta [OS=Xenopus laevis]	0.006	1.383	2	16	1	1	4.51	2.21	2.51	2.44	5.48	5.24	2.17	2.43	2.63	4.76	2.26	2.65	2	2	2	2	2	2	2	2	2	2	2	2	2	1	1	1	2	2	1	1	1	2	1	1	0.504	0.499	0.64	1.282	-0.99
High	P30998	Junction plakoglobin [OS=Xenopus laevis]	0	7.461	7	22	6	6	6.73	4.41	2.4	2.55	6.19	2.78	1.73	1.96	6.69	2.66	2.57	5.21	3	2	1	1	3	2	1	1	3	1	1	3	3	2	1	1	3	2	1	1	3	1	1	3	0.499	0.531	0.977	1.841	-1
High	Q5PPY6	Eukaryotic translation initiation factor 3 subunit H [OS=Xenopus laevis]	0	12.629	23	14	6	6			2.98	5.69			14.38	5.55			3.69	7.01			4	14			23	6			6	9			1	2			5	2			1	3	0.473	0.808	0.653	0.808	-1.08
High	P08777	Keratin, type I cytoskeletal 47 kDa [OS=Xenopus laevis]	0	6.412	14	10	1	1	2.01			2.58		2.39	1.87	1.68			6.11	2.22	14			12		14	2	2			2	2	2			1		2	1	1			2	1	0.464	0.936	0.835	0.892	-1.11
Medium	Q9I9K0	Zinc finger protein ZFPM1 [OS=Xenopus laevis]	0.019	1.16	1	6	1	1	0	1.96			2.17	2.47			1.86			2.16	1	1			1	1			1			1	1	1			1	1			1			1	0.394	0.595	2.196	3.692	-1.34
Medium	Q2TAQ1	putative elongator complex protein 1 [OS=Xenopus laevis]	0.028	0.935	1	1	1	1												0												1												1	0.335	1.951	1.396	0.716	-1.58
High	Q8QHA5	DNA replication ATP-dependent helicase/nuclease DNA2 [OS=Xenopus laevis]	0.003	1.949	1	1	1	1					2.1												1												1								0.317	0.224	0.253	1.13	-1.66
Medium	A1L3F5	C-Maf-inducing protein [OS=Xenopus laevis]	0.024	1.009	2	2	1	1									2.05			2.36									2			2									1			1	0.311	0.41	2.022	4.928	-1.68
Medium	Q6DED0	translocating chain-associated membrane protein 1-like 1 [OS=Xenopus laevis]	0.024	1.109	2	1	1	1				1.87												2												1									0.188	1.139	1.305	1.146	-2.41
High	P08778	Keratin, type I cytoskeletal 47 kDa [OS=Xenopus laevis]	0	4.107	5	8	2	2					1.8	1.73	0		3.65	0		0					2	2	3		2	2		2					1	2	1		2	1		1	0.106	70.899	62.707	0.884	-3.24
Low	Q09003	coilin [OS=Xenopus laevis]	0.064	0.844	6	1	1	1							0												6												1						0.101	0.789	1.173	1.487	-3.31
High	O42227	Probable histone deacetylase 1-B [OS=Xenopus laevis]	0	18.241	17	28	1	1		8.1	12.07	9.97		2.18	12.73	8.54		7.43	12.43	13.56		5	9	7		3	12	7		7	9	13		3	4	3		1	4	2		3	4	4
High	P09897	60S ribosomal protein L18-A [OS=Xenopus laevis]	0	16.465	32	40	1	1	3.13		9.53	12.01	5.45	8.86	17.68	12.63	5.16	3.35	15.88	15.13	6		15	19	10	15	23	15	10	6	26	26	1		3	5	2	3	7	4	2	1	6	6
High	Q8QFR2	Protein HIRA [OS=Xenopus laevis]	0.006	1.564	1	1	1	1						1.82												1												1
High	Q6AZF8	High mobility group protein 20A [OS=Xenopus laevis]	0.006	1.602	3	1	1	1								1.7												3												1
High	Q91836	Interferon-inducible double-stranded RNA-dependent protein kinase activator A homolog B [OS=Xenopus laevis]	0	41.89	41	47	1	1	4.79		15.89	18.34	2.53	2.75	28.19	19.03		2.6	17.48	19.33	4		20	28	4	4	32	31		4	24	26	2		5	7	1	1	9	8		1	6	7
[truncated: 39 more columns]
