# Supplementary material for: Two distinct modes of DNMT1 recruitment ensure stable maintenance DNA methylation
Source: Nat Commun. 2020 Mar 6;11:1222. doi: 10.1038/s41467-020-15006-4 (PMC7060239; doi:10.1038/s41467-020-15006-4)
Supplement: Supplementary file 6 — Supplementary Data 2 [file 41467_2020_15006_MOESM6_ESM.xlsx]

## Sheet: PeptideGroups
Supplmentary Data 2:Identified ubiquitylated peptides in xDNMT1 pull-down
Sequence	Modifications	Qvality PEP	Qvality q-value	# PSMs	Master Protein Accessions	Master Protein Descriptions	Abundance Ratio: (xDNMT1 IP (Ubplus)) / (xDNMT1 IP (Ub-))	Abundance Ratio: (xDNMT1-FLAG PD (Ub-)) / (xDNMT1 IP (Ub-))	Abundance Ratio: (xDNMT1-FLAG PD (Ubplus)) / (xDNMT1 IP (Ub-))	Abundance Ratio: (xDNMT1-FLAG PD (Ubplus)) / (xDNMT1-FLAG PD (Ub-))	Abundance Ratio (log2): (xDNMT1 IP (Ubplus)) / (xDNMT1 IP (Ub-))	Abundance Ratio (log2): (xDNMT1-FLAG PD (Ub-)) / (xDNMT1 IP (Ub-))	Abundance Ratio (log2): (xDNMT1-FLAG PD (Ubplus)) / (xDNMT1 IP (Ub-))	Abundance Ratio (log2): (xDNMT1-FLAG PD (Ubplus)) / (xDNMT1-FLAG PD (Ub-))	Abundance Ratio P-Value: (xDNMT1 IP (Ubplus)) / (xDNMT1 IP (Ub-))	Abundance Ratio P-Value: (xDNMT1-FLAG PD (Ub-)) / (xDNMT1 IP (Ub-))	Abundance Ratio P-Value: (xDNMT1-FLAG PD (Ubplus)) / (xDNMT1 IP (Ub-))	Abundance Ratio P-Value: (xDNMT1-FLAG PD (Ubplus)) / (xDNMT1-FLAG PD (Ub-))	Abundances (Grouped): xDNMT1 IP (Ub-)	Abundances (Grouped): xDNMT1 IP (Ubplus)	Abundances (Grouped): xDNMT1-FLAG PD (Ub-)	Abundances (Grouped): xDNMT1-FLAG PD (Ubplus)	Abundances (Grouped) CV [%]: xDNMT1 IP (Ub-)	Abundances (Grouped) CV [%]: xDNMT1 IP (Ubplus)	Abundances (Grouped) CV [%]: xDNMT1-FLAG PD (Ub-)	Abundances (Grouped) CV [%]: xDNMT1-FLAG PD (Ubplus)	Abundances (Scaled): F2: Sample, xDNMT1 IP (Ub-)	Abundances (Scaled): F6: Sample, xDNMT1 IP (Ub-)	Abundances (Scaled): F10: Sample, xDNMT1 IP (Ub-)	Abundances (Scaled): F3: Sample, xDNMT1 IP (Ubplus)	Abundances (Scaled): F7: Sample, xDNMT1 IP (Ubplus)	Abundances (Scaled): F11: Sample, xDNMT1 IP (Ubplus)	Abundances (Scaled): F4: Sample, xDNMT1-FLAG PD (Ub-)	Abundances (Scaled): F8: Sample, xDNMT1-FLAG PD (Ub-)	Abundances (Scaled): F12: Sample, xDNMT1-FLAG PD (Ub-)	Abundances (Scaled): F5: Sample, xDNMT1-FLAG PD (Ubplus)	Abundances (Scaled): F9: Sample, xDNMT1-FLAG PD (Ubplus)	Abundances (Scaled): F13: Sample, xDNMT1-FLAG PD (Ubplus)	Abundance: F2: Sample, xDNMT1 IP (Ub-)	Abundance: F6: Sample, xDNMT1 IP (Ub-)	Abundance: F10: Sample, xDNMT1 IP (Ub-)	Abundance: F3: Sample, xDNMT1 IP (Ubplus)	Abundance: F7: Sample, xDNMT1 IP (Ubplus)	Abundance: F11: Sample, xDNMT1 IP (Ubplus)	Abundance: F4: Sample, xDNMT1-FLAG PD (Ub-)	Abundance: F8: Sample, xDNMT1-FLAG PD (Ub-)	Abundance: F12: Sample, xDNMT1-FLAG PD (Ub-)	Abundance: F5: Sample, xDNMT1-FLAG PD (Ubplus)	Abundance: F9: Sample, xDNMT1-FLAG PD (Ubplus)
AKIQDKEGIPPDQQR	1xGG [K]	9.51422e-07	0	29	P62972	polyubiquitin [OS=Xenopus laevis]	100	0.897	100	100	6.64	-0.16	6.64	6.64	4.4288e-06	0.683386	8.35181e-06	1.72538e-05	1.5	230.1	1.3	167.1	61.01	34.41	52.74	2.49	0.4	1.7	1.3	186.8	207.4	342.3	1.1	1.2	2.6	148.6	150.6	155.9	20233.4	94247.8	72759.1	1.01843e+07	1.13086e+07	18665664	59595.2	65256	144208	8.10351e+06	8.21226e+06
KQLATKAAR	2xGG [K1; K6]	0.0037312	0	9	Q6PI79; P84233	histone H3.3 [OS=Xenopus laevis] histone H3.2 [OS=Xenopus laevis]	100	0.266	6.366	23.971	6.64	-1.91	2.67	4.58	0.000506757	0.987498	0.0597682	0.0379731	1.6	388.1	0.4	9.9	80.82	62.73	51.79	87.04	0.1	2.1	1.7	126.7	420.8	604	0.4	0.4	1	4	28	10.7	10376.7	191633	151080	1.13556e+07	3.77144e+07	5.41308e+07	36978.3	40120.9	87770.5	357374	2.51249e+06
STGGKAPR	1xGG [K5]	0.136385	0.00252964	2	Q6PI79; P84233	histone H3.3 [OS=Xenopus laevis] histone H3.2 [OS=Xenopus laevis]	100	2.465	4.784	1.941	6.64	1.3	2.26	0.96	0.0206444	0.95937	0.627451	0.878454	1.9	384	4.8	9.3	34.69	110.26	93.56	9.64	1.5	2.6	1.5	8.5	302.5	848	9.5	0.8	3.8	7.3	7.6	6.3	14717.3	26408.3	15467.4	86111.7	3.05393e+06	8560769	95722.4	8440.91	38130.3	73994.6	77154.2
KQLATKAAR	1xAcetyl [K6]; 1xGG [K1]	0.014003	0.00041204	5	Q6PI79; P84233	histone H3.3 [OS=Xenopus laevis] histone H3.2 [OS=Xenopus laevis]	72.094	1.327	13.709	10.333	6.17	0.41	3.78	3.37	0.000194533	0.985368	0.00591583	0.00389903	4.5	327.2	6	62.2	10.41	9.3	83.09	22.88	5.2	4.3	4.5	302.8	362.8	322.2	10.6	5.9	0.9	61.3	46	73.5	44244.1	36618.5	37742	2557256	3.0639e+06	2.72098e+06	89743.6	50075	7918.8	517416	388477
KSAPATGGVK	1xGG [K1]	0.000766316	0	1	P84233	histone H3.2 [OS=Xenopus laevis]	50.911	1.14	0.514	0.451	5.67	0.19	-0.96	-1.15	0.00306884	0.998127	0.747764	0.654457	7.5	380.2	8.5	3.8	56.81	84.95	56.69	61.25	15	7.1	5.2	63.7	362	701.8	16.7	8.1	5.7	3.7	2.7	8.2	67151.1	31822	23468.3	285171	1.6201e+06	3.14086e+06	74697.1	36288.1	25620.2	16360.8	11904.3
TKEEEKEDKPIR	1xGG [K6]	0.0590433	0.00041204	1	P46472	26S proteasome regulatory subunit 7 [OS=Xenopus laevis]	35.315	0.264	0.247	0.934	5.14	-1.92	-2.02	-0.1	0.0704008	0.999751	0.997871	0.993135	10.9	383.6	2.9	2.7	82.58	86.12	32.38	96.84	0.4	14	13.4	15.6	474.9	647.7	5.5	3.6	3.1	3.3	3.1	15.4	2580.25	82511.3	79110.8	91587.9	2.79383e+06	3.81061e+06	32559.5	20921.2	17974.9	19538.8	18272.6
LIFAGKQLEDGRTLSDYNIQK	1xGG [K6]	4.13314e-05	0	2	P62972	polyubiquitin [OS=Xenopus laevis]	13.715	3.149	8.155	2.59	3.78	1.65	3.03	1.37	0.00143948	0.449094	0.0121768	0.105249	15.4	210.8	48.4	125.4	14.56	114.9	46.25	38.54	7.4	8.8	6.6	102	97.5	689.5	25.3	9	23.4	58.8	60.6	111	72954.9	86545.2	65000.7	1.00058e+06	956833	6.76461e+06	248377	88596.8	229738	576832	594914
TLSDYNIQKESTLHLVLRLR	1xGG [K9]	0.185576	0.00443719	1	P62972	polyubiquitin [OS=Xenopus laevis]	10.561	1.268	6.137	4.839	3.4	0.34	2.62	2.27	0.0278942	0.801292	0.0504265	0.179993	21.1	222.7	26.7	129.4	15.46	58.81	121.22	40.4	13.9	18.4	18.6	80.1	194.3	308.6	9.1	23.3	127.3	112.9	95.6	197.8	70606.1	93175.3	94027.2	405342	984070	1.5628e+06	46009.5	118164	644749	571794	483833
KQLATKAAR	1xGG [K6]	0.0665708	0.00041204	2	Q6PI79; P84233	histone H3.3 [OS=Xenopus laevis] histone H3.2 [OS=Xenopus laevis]	8.645	1.166	1.032	0.885	3.11	0.22	0.04	-0.18	0.000288897	0.999998	0.999809	0.999908	33.8	292	39.4	34.8	24.58	32.74	35.43	44.92	40.4	24.9	30.4	227.2	412.7	262.7	35.4	20.3	43.2	50.9	20.5	31.3	75894.6	46841.6	57102	426930	775693	493665	66589.9	38080.5	81270.5	95670.8	38608.3
KSTGGKAPR	1xAcetyl [K1]; 1xGG [K6]	0.150171	0.00346932	1	Q6PI79; P84233	histone H3.3 [OS=Xenopus laevis] histone H3.2 [OS=Xenopus laevis]	7.446	1.316	3.142	2.387	2.9	0.4	1.65	1.26	0.291076	0.989992	0.642904	0.80427	31	230.8	40.8	97.4	87.04	65.87	39.6	63.25	19.5	106.5	34.4	44.7	259.1	256	36.8	45.3	76.5	108	174.3	38.9	14373.2	78492.9	25340.2	32929.8	190934	188682	27119.9	33350	56404.3	79607	128415
TVNVITTACFSKVTK	1xCarbamidomethyl [C9]; 1xDeamidated [N3]; 1xGG [K12]	0.0890516	0.00156683	1	Q2VPG3	Protein SDA1 homolog [OS=Xenopus laevis]	3.948	1.529	3.753	2.455	1.98	0.61	1.91	1.3	0.483291	0.958476	0.172634	0.329113	39.1	154.4	59.8	146.7	84.87	79.02	77.72	137.33	46.2	15.5	8.8	61	28.2	150	63.8	14.2	23.6	50.9	58	679.8	68468.4	22923.9	13069	90514.3	41829.4	222464	94613.8	21077.7	35049	75550.5	86032.2
SQQICENGPVASSCDGLGQGDETYYVDLLK	2xCarbamidomethyl [C5; C14]; 1xPhospho [Y/S/T]; 1xGG [K30]	0.178283	0.00377536	3	Q6NRW2	protein Spindly-B [OS=Xenopus laevis]	3.318	73.974	0.982	0.013	1.73	6.21	-0.03	-6.23	0.258249	0.000752566	0.976911	0.00114438	5	16.7	373.3	5	68.96	29.74	12.31	107.62	6.9	1.1	5	17.3	16.6	9.5	329.1	371	420.9	1.1	4.9	16.6	37355	5727.72	27121.2	93390.8	90000.5	51480.3	1.77981e+06	2.00627e+06	2.27661e+06	5692.46	26640.2
QLATKAAR	1xGG [K5]	0.0809744	0.00156683	1	Q6PI79; P84233	histone H3.3 [OS=Xenopus laevis] histone H3.2 [OS=Xenopus laevis]	3.228	3.332	4.61	1.384	1.69	1.74	2.2	0.47	0.894571	0.44187	0.235463	0.953864	32.9	106.1	109.5	151.5	82.32	73.8	16.85	36.25	19	96.4	34.2	110.2	15.1	140.1	121.8	113.8	87.2	157.4	96.6	208.2	13448.7	68332.1	24209.1	78142	10680.3	99291.4	86372.6	80662.2	61816.6	111610	68502.2
KTFGSSSSGSNHDTSPTGK	1xGG [K1]	0.000101234	0	4	Q5HZL4	PCNA-associated factor [OS=Xenopus laevis]	2.858	0.286	7.464	26.115	1.51	-1.81	2.9	4.71	0.0794241	0.18935	0.00284838	0.000274679	34.5	98.5	9.8	257.2	22.3	12.92	93.27	6.78	34.5	38.1	24.2	82.8	107.4	98.6	6.6	36.7	9.9	257.6	268.6	234.9	80821.2	89272.1	56766.7	193962	251431	230972	15401.4	85920.6	23100.2	603266	628855
SSGTASSVAFTPLQGLEIVNPQAAEK	3xDeamidated [Q14; N20; Q22]; 1xGG [K26]	0.225949	0.00950032	1	Q5U5C5	U4/U6 small nuclear ribonucleoprotein Prp31 [OS=Xenopus laevis]	2.33	0.203	0.21	1.034	1.22	-2.3	-2.25	0.05	0.104289	0.0547186	0.0243266	0.934703	106.9	248.9	21.7	22.5	56.49	39.3	17.7	59.41	139.9	37.9	93.2	217.1	203.5	395	16.9	23.8	19	6.5	27.6	19.6	475861	129068	317068	738660	692544	1344074	57584.7	80894.7	64497	22163.9	93796.7
LIFAGKQLEDGR	1xGG [K6]	0.000438066	0	16	P62972	polyubiquitin [OS=Xenopus laevis]	1.886	0.104	0.54	5.173	0.92	-3.26	-0.89	2.37	0.0580831	0.000152877	0.690547	0.000424204	113.3	213.7	11.8	61.2	35.62	23.63	25.59	39.25	111.5	124.6	58.5	172.5	274.9	210.3	11.6	11.7	7.2	104.9	60.2	52.2	65831180	73604014	34575526	101850532	162334976	124183136	6.87463e+06	6897357	4.22686e+06	61974194	35562393
TLSDYNIQKESTLHLVLR	1xGG [K9]	1.39435e-07	0	19	P62972	polyubiquitin [OS=Xenopus laevis]	1.798	0.325	1.196	3.681	0.85	-1.62	0.26	1.88	0.190302	0.0514677	0.983928	0.0314523	92.6	166.5	30.1	110.7	30.31	38.69	63.33	8.39	80.9	117.7	65.7	145.5	260.5	134.7	26.3	19.7	62	103.1	96.7	87.2	9240554	1.3441e+07	7508833	1.66165e+07	2.9749e+07	1.53787e+07	3001966	2.24684e+06	7086807	1.17789e+07	1.10489e+07
QQQQQQKTAQSGQPQPR	2xDeamidated [Q13; Q15]; 1xPhospho [T8]; 1xGG [K7]	0.0341687	0.00041204	3	O57526	Insulin-like growth factor 2 mRNA-binding protein 3-B [OS=Xenopus laevis]	0.937	0.01	0.01	3.93	-0.09	-6.64	-6.64	1.97	0.980514	2.40668e-06	8.65063e-06	0.186948	206.1	193.2	0.1	0.6	22.44	5.95	71.12	73.25	277.5	191.1	192.5	180.4	188.8	167.7	0.1	0.1	0.3	0.9	0.1	0.5	30479638	20989720	21151382	19821760	20740756	18416578	14450.1	6157.94	29651.7	98769.8	15325.3
KDVEMDQILSQIEAYLK	1xDeamidated [Q11]; 1xGG [K1]	0.099762	0.00252964	2	Q6GQD0	Nuclear cap-binding protein subunit 1-B [OS=Xenopus laevis]	0.538	1.313	1.651	1.257	-0.89	0.39	0.72	0.33	0.792817	0.931552	0.994404	0.984562	88.8	47.8	116.7	146.7	19.21	61.17	37.77	70.88	93.1	67.7	99	50.1	98.9	28.3	122.2	170.9	77.6	153.7	209.7	28.7	665373	483935	707882	358288	707244	202364	873893	1.22212e+06	554899	1.09861e+06	1.49919e+06
KDVEMDQILSQIEAYLK	1xDeamidated [Q11]; 1xOxidation [M5]; 1xGG [K1]	0.140203	0.00285546	4	Q6GQD0	Nuclear cap-binding protein subunit 1-B [OS=Xenopus laevis]	0.403	0.429	0.514	1.198	-1.31	-1.22	-0.96	0.26	0.147287	0.129256	0.315185	0.906432	170.6	68.7	73.1	87.6	17.87	36.28	48.69	52.04	192.3	135.1	180.8	92.2	72.8	42.4	77.5	100.1	32.9	92.9	138	43	3.3142e+06	2.32791e+06	3.11609e+06	1.58863e+06	1.25425e+06	731026	1.33587e+06	1.72438e+06	567444	1.60093e+06	2.37746e+06
TIQQLQK	2xDeamidated [Q3; Q4]; 1xGG [K7]	0.104084	0.00252964	6	Q9I9K0	Zinc finger protein ZFPM1 [OS=Xenopus laevis]	0.394	0.595	2.196	3.692	-1.34	-0.75	1.13	1.88	0.604478	0.765088	0.703555	0.240618	95.6	37.7	56.9	209.9	100.2	34.6	40.49	141.61	35.9	21.8	146.2	24.7	14.2	14.1	32.8	21.4	14.4	78.9	28.4	767.3	5796753	3.51707e+06	23589016	3.98325e+06	2.28509e+06	2269896	5.28959e+06	3.44806e+06	2.33124e+06	12729506	4.57649e+06
TVAGKLVEQRK	1xAcetyl [K5]; 1xDeamidated [Q9]; 1xPhospho [T1]; 1xGG [K11]	0.17201	0.00377536	1	Q2TAQ1	putative elongator complex protein 1 [OS=Xenopus laevis]	0.335	1.951	1.396	0.716	-1.58	0.96	0.48	-0.48	0.999351	0.278909	0.351207	0.997569	85.4	28.6	166.7	119.3	82.88	35.01	34	61.5	93.8	84.3	2.9	16.7	28.2	35.1	106.6	164.5	217.3	78.4	117.7	254.4	269015	241881	8181.76	47781.4	80988.5	100807	305945	472018	623437	224978	337771
TLTGKTITLEVEPSDTIENVK	1xGG [K5]	6.95773e-06	0	7	P62972	polyubiquitin [OS=Xenopus laevis]	0.015	0.028	0.022	0.769	-6.08	-5.15	-5.53	-0.38	0.9621	0.922078	0.955413	0.999386	375.8	5.6	10.5	8.1	88.75	171.46	58.07	158.73	216	284	0.4	0.6	558.2	3.2	6.1	13.4	4.7	1.7	4.7	107.2	3.21677e+06	4.22984e+06	6522.78	8595.57	8.31408e+06	47549.2	90295.5	199313	69886.7	25157.9	69404.1
KYEDEINKR	1xDeamidated [N7]; 1xGG [K1]	0.00774953	0.00041204	10	P04266	Keratin, type II cytoskeletal I [OS=Xenopus laevis]
KYEDEINK	1xGG [K1]	0.0209554	0.00041204	15	P04266	Keratin, type II cytoskeletal I [OS=Xenopus laevis]
KYEDEINKR	1xGG [K1]	0.000722132	0	23	P04266	Keratin, type II cytoskeletal I [OS=Xenopus laevis]
[truncated: 49 more columns]
