# Supplementary material for: Two distinct modes of DNMT1 recruitment ensure stable maintenance DNA methylation
Source: Nat Commun. 2020 Mar 6;11:1222. doi: 10.1038/s41467-020-15006-4 (PMC7060239; doi:10.1038/s41467-020-15006-4)
Supplement: Supplementary file 7 — Supplementary Data 3 [file 41467_2020_15006_MOESM7_ESM.xlsx]

## Sheet: PeptideGroups
Supplmentary Data 3:Identified phosphorylated peptides in xDNMT1 pull-down
Sequence	Modifications	Qvality PEP	Qvality q-value	# PSMs	Master Protein Accessions	Master Protein Descriptions	Abundance Ratio: (xDNMT1 IP (Ubplus)) / (xDNMT1 IP (Ub-))	Abundance Ratio: (xDNMT1-FLAG PD (Ub-)) / (xDNMT1 IP (Ub-))	Abundance Ratio: (xDNMT1-FLAG PD (Ubplus)) / (xDNMT1 IP (Ub-))	Abundance Ratio: (xDNMT1-FLAG PD (Ubplus)) / (xDNMT1-FLAG PD (Ub-))	Abundance Ratio (log2): (xDNMT1 IP (Ubplus)) / (xDNMT1 IP (Ub-))	Abundance Ratio (log2): (xDNMT1-FLAG PD (Ub-)) / (xDNMT1 IP (Ub-))	Abundance Ratio (log2): (xDNMT1-FLAG PD (Ubplus)) / (xDNMT1 IP (Ub-))	Abundance Ratio (log2): (xDNMT1-FLAG PD (Ubplus)) / (xDNMT1-FLAG PD (Ub-))	Abundance Ratio P-Value: (xDNMT1 IP (Ubplus)) / (xDNMT1 IP (Ub-))	Abundance Ratio P-Value: (xDNMT1-FLAG PD (Ub-)) / (xDNMT1 IP (Ub-))	Abundance Ratio P-Value: (xDNMT1-FLAG PD (Ubplus)) / (xDNMT1 IP (Ub-))	Abundance Ratio P-Value: (xDNMT1-FLAG PD (Ubplus)) / (xDNMT1-FLAG PD (Ub-))	Abundances (Grouped): xDNMT1 IP (Ub-)	Abundances (Grouped): xDNMT1 IP (Ubplus)	Abundances (Grouped): xDNMT1-FLAG PD (Ub-)	Abundances (Grouped): xDNMT1-FLAG PD (Ubplus)	Abundances (Grouped) CV [%]: xDNMT1 IP (Ub-)	Abundances (Grouped) CV [%]: xDNMT1 IP (Ubplus)	Abundances (Grouped) CV [%]: xDNMT1-FLAG PD (Ub-)	Abundances (Grouped) CV [%]: xDNMT1-FLAG PD (Ubplus)	Abundances (Scaled): F2: Sample, xDNMT1 IP (Ub-)	Abundances (Scaled): F6: Sample, xDNMT1 IP (Ub-)	Abundances (Scaled): F10: Sample, xDNMT1 IP (Ub-)	Abundances (Scaled): F3: Sample, xDNMT1 IP (Ubplus)	Abundances (Scaled): F7: Sample, xDNMT1 IP (Ubplus)	Abundances (Scaled): F11: Sample, xDNMT1 IP (Ubplus)	Abundances (Scaled): F4: Sample, xDNMT1-FLAG PD (Ub-)	Abundances (Scaled): F8: Sample, xDNMT1-FLAG PD (Ub-)	Abundances (Scaled): F12: Sample, xDNMT1-FLAG PD (Ub-)	Abundances (Scaled): F5: Sample, xDNMT1-FLAG PD (Ubplus)	Abundances (Scaled): F9: Sample, xDNMT1-FLAG PD (Ubplus)	Abundances (Scaled): F13: Sample, xDNMT1-FLAG PD (Ubplus)	Abundance: F2: Sample, xDNMT1 IP (Ub-)	Abundance: F6: Sample, xDNMT1 IP (Ub-)	Abundance: F10: Sample, xDNMT1 IP (Ub-)	Abundance: F3: Sample, xDNMT1 IP (Ubplus)	Abundance: F7: Sample, xDNMT1 IP (Ubplus)	Abundance: F11: Sample, xDNMT1 IP (Ubplus)	Abundance: F4: Sample, xDNMT1-FLAG PD (Ub-)	Abundance: F8: Sample, xDNMT1-FLAG PD (Ub-)	Abundance: F12: Sample, xDNMT1-FLAG PD (Ub-)	Abundance: F5: Sample, xDNMT1-FLAG PD (Ubplus)	Abundance: F9: Sample, xDNMT1-FLAG PD (Ubplus)
ENRIPSDDEEAGGSGAGK	1xPhospho [S6]	0.000183339	0	8	Q5HZL4	PCNA-associated factor [OS=Xenopus laevis]	33.654	0.494	59.027	100	5.07	-1.02	5.88	6.64	0.000222743	0.684673	6.79936e-05	2.9132e-05	4.2	142.9	2.1	250.7	72.94	20.93	57.33	17.47	4	7.1	1.1	162	135.1	105.8	2	1	3.4	237	311.7	229.8	35733.2	63214.9	10165.1	1.44187e+06	1.20256e+06	941716	17656.9	8713.75	30253.4	2.10921e+06	2.77407e+06
EGMKPAYDDYADSDEDQHDAYLER	1xPhospho [S13]; 1xOxidation [M3]	5.70805e-06	0	6	Q9W602	FACT complex subunit SSRP1 [OS=Xenopus laevis]	4.992	0.176	5.067	28.789	2.32	-2.51	2.34	4.85	0.0677089	0.00365803	0.0361567	0.000116842	35.6	177.7	6.3	180.4	27.92	23.42	66.19	35.74	34.6	52.4	32	115.7	172.8	184.8	1.1	6.1	6.5	141.3	277.3	175.4	529811	801848	490478	1.77037e+06	2.64483e+06	2.82845e+06	16515.3	93243.7	99104.1	2161999	4.2436e+06
LLGGVTIAQGGVLPNIQSVLLPK	1xPhospho [S18]	0.109605	0.00252964	1	P06897	histone H2A type 1 [OS=Xenopus laevis]	4.124	0.818	1.56	1.907	2.04	-0.29	0.64	0.93	0.00412108	0.580438	0.487198	0.08831	53.3	219.9	43.6	83.2	14.32	16.01	48.41	21.25	50.5	55.9	66.8	230.5	173.1	233.3	66.2	22.8	45.7	87.2	102.1	66.1	70691.5	78176.9	93382.9	322395	242103	326315	92679.1	31878.9	63945	121929	142794
SQQICENGPVASSCDGLGQGDETYYVDLLK	2xCarbamidomethyl [C5; C14]; 1xPhospho [Y/S/T]; 1xGG [K30]	0.178283	0.00377536	3	Q6NRW2	protein Spindly-B [OS=Xenopus laevis]	3.318	73.974	0.982	0.013	1.73	6.21	-0.03	-6.23	0.258249	0.000752566	0.976911	0.00114438	5	16.7	373.3	5	68.96	29.74	12.31	107.62	6.9	1.1	5	17.3	16.6	9.5	329.1	371	420.9	1.1	4.9	16.6	37355	5727.72	27121.2	93390.8	90000.5	51480.3	1.77981e+06	2.00627e+06	2.27661e+06	5692.46	26640.2
EVIQDVTLHDLDVANARPQGGQDILSMMGQLMKPK	1xPhospho [S26]	0.00117865	0	5	Q9DE26	RuvB-like 1 [OS=Xenopus laevis]	2.026	0.01	0.012	1.571	1.02	-6.64	-6.41	0.65	0.813061	4.76634e-05	9.98184e-05	0.788071	131.4	266.1	1	1.5	30.39	34.77	87.03	52.47	141	112.9	203.4	146.7	285.7	300.9	2.7	0.4	1.1	1.7	0.9	2.8	2.76424e+06	2.2124e+06	3.98685e+06	2.87516e+06	5.59963e+06	5.89908e+06	52133.4	6950.94	20737.4	32587.8	17868.5
VTPPFQASGGSGVVMAESHIISSEAPPK	1xPhospho [S]	0.181494	0.0041019	3	P30311	m-phase inducer phosphatase 3 [OS=Xenopus laevis]	1.804	18.736	21.075	1.125	0.85	4.23	4.4	0.17	0.5713	3.59156e-05	3.52772e-05	0.999994	9.4	16.9	175.9	197.8	42	40.47	28.35	25.6	15.6	7.2	8.8	9.1	21.6	15.9	147.9	246.8	165	185.5	236.2	140.3	33393.7	15534.1	18880.1	19449.5	46367.1	34066.8	317190	529333	353731	397890	506517
DSPPAAETTAPEPGYINYTK	1xDeamidated [N17]; 1xPhospho [Y]	0.0739592	0.00120147	2	A2BDA5	DDB1- and CUL4-associated factor 15 [OS=Xenopus laevis]	1.575	0.039	0.17	4.387	0.66	-4.69	-2.56	2.13	0.999761	0.00230212	0.0115754	0.579045	143.7	226.3	5.6	24.4	93.65	19.07	99.38	42.59	450	104.3	94.5	185.6	164.2	125.9	4	4	20.3	21.2	17.7	8.3	1.96128e+06	454350	411756	808960	715475	548764	17611.8	17562.1	88617.2	92316.3	77271.1
YWMYIIPVVLFLMMSGASDAGNQGGNGGGGGGGGGGR	2xDeamidated [N26; Q/N]; 1xPhospho [Y/S]	0.0415004	0.00041204	20	A5D8P8	ER membrane protein complex subunit 10 [OS=Xenopus laevis]	1.155	0.023	0.017	0.712	0.21	-5.43	-5.92	-0.49	0.999847	0.221546	0.152715	0.992236	182.3	210.5	4.2	3	91.21	86.79	17.53	51.7	6.7	361.4	219.1	330.4	4.7	253	5.2	5.1	3.7	1.7	5.4	3.6	60421.9	3.27497e+06	1.98578e+06	2.9939e+06	42637.2	2.29309e+06	47302.1	46043.2	33845.5	15333.8	48689.8
SADSGSLTTDSLATSPATLDLTHIVNHSK	1xPhospho [T/S]	2.57578e-07	0	16	Q6DDJ5	WD repeat and coiled-coil-containing protein [OS=Xenopus laevis]	1.083	0.01	0.01	1.887	0.12	-6.64	-6.64	0.92	0.999293	0.000321203	0.000906049	0.728665	190.7	206.6	0.9	1.8	14.68	11.16	87.37	68.33	220	165.7	182.5	192.4	235.1	197.7	0.1	0.9	1.5	0.3	2.1	1.7	8648457	6.51317e+06	7.17516e+06	7.56332e+06	9.24157e+06	7.77319e+06	2578.67	35204.9	58229.9	12271.6	82002.2
SYDGDQSPTSSANEFDEKR	1xPhospho [S7]	1.28039e-06	0	12	Q6DDJ5	WD repeat and coiled-coil-containing protein [OS=Xenopus laevis]	0.967	0.011	0.01	0.531	-0.05	-6.56	-6.64	-0.91	0.994449	2.45816e-08	1.29337e-08	0.0312211	201.7	195	2.1	1.1	13.05	1.17	27.41	33.04	177.9	230.7	200.3	195.5	191	193.7	3.1	2.1	1.9	0.9	1.7	1.1	5.77681e+06	7.49055e+06	6.50383e+06	6344996	6199162	6.28768e+06	99965.8	68805	60196.2	30736.9	56769.2
GLLYDSDEEEEDRPAR	1xPhospho [S6]	0.0228891	0.00041204	1	P55861	DNA replication licensing factor mcm2 [OS=Xenopus laevis]	0.957	0.111	0.145	1.311	-0.06	-3.17	-2.78	0.39	0.99309	0.000140661	0.000305548	0.821374	180.7	173	20	26.3	15.64	18.38	39.2	41.46	176.7	219.9	164.1	169.2	207.7	144.3	19.6	22.3	9.5	29.2	25.7	11.8	550946	685549	511727	527396	647412	449851	61126.3	69385.6	29705.1	91134.7	80146.6
QQQQQQKTAQSGQPQPR	2xDeamidated [Q13; Q15]; 1xPhospho [T8]; 1xGG [K7]	0.0341687	0.00041204	3	O57526	Insulin-like growth factor 2 mRNA-binding protein 3-B [OS=Xenopus laevis]	0.937	0.01	0.01	3.93	-0.09	-6.64	-6.64	1.97	0.980514	2.40668e-06	8.65063e-06	0.186948	206.1	193.2	0.1	0.6	22.44	5.95	71.12	73.25	277.5	191.1	192.5	180.4	188.8	167.7	0.1	0.1	0.3	0.9	0.1	0.5	30479638	20989720	21151382	19821760	20740756	18416578	14450.1	6157.94	29651.7	98769.8	15325.3
RTPQHSTDDQQALILAVK	2xDeamidated [Q10; Q11]; 1xPhospho [S/T]	0.204482	0.00735767	2	Q8AYC2	MKL/myocardin-like protein 1 [OS=Xenopus laevis]	0.877	0.341	0.622	1.828	-0.19	-1.55	-0.68	0.87	0.748348	0.471559	0.603069	0.994476	140.8	123.5	48	87.7	125.78	47.36	83.61	39.79	564.9	92.1	35.9	29.9	86.1	80.8	100.4	21.9	31.4	69.9	29.3	57.3	528863	86254.2	33650.9	27953.6	80651.2	75657.3	94014.4	20540.5	29372.9	65429.7	27456.6
SNNSMAQAMK	2xDeamidated [N2; N3]; 1xPhospho [S4]	0.185576	0.00443719	1	Q6IP52	charged multivesicular body protein 2a [OS=Xenopus laevis]	0.816	1.045	1.288	1.233	-0.29	0.06	0.37	0.3	0.833437	0.901752	0.998721	0.948995	96.4	78.7	100.7	124.2	97.86	59.86	38.58	56.88	303.4	76.8	48.3	122.4	36.2	62.7	102.1	80.3	44.4	173	99	51.3	1.40051e+06	354676	222885	565121	167107	289532	471321	370633	204755	798468	456824
FMGSISDQNIR	1xPhospho [S4]; 1xOxidation [M2]	0.0172176	0.00041204	5	Q7ZWY2	PIH1 domain-containing protein 1 [OS=Xenopus laevis]	0.8	0.092	0.116	1.263	-0.32	-3.44	-3.1	0.34	0.688609	3.37402e-06	4.79433e-06	0.919144	199.1	159.3	18.4	23.2	13.67	0.72	13.05	33.15	221.9	168.5	202.8	163.5	162.2	161.2	18.7	16.1	20.9	27.2	13.5	23.6	813256	617698	743183	599304	594676	590796	68515.2	58875.4	76598	99695.4	49466.5
LDPSIYESLQKERVEVGDVIYIEANSGAVK	1xAcetyl [K11]; 2xPhospho [S4; S8]	0.000165241	0	6	Q9DE26	RuvB-like 1 [OS=Xenopus laevis]	0.633	0.772	0.795	1.029	-0.66	-0.37	-0.33	0.04	0.93998	0.787877	0.834131	0.999673	125	79.1	96.5	99.4	33.85	74.66	63.35	6.23	103.6	165.8	89.7	65.5	201.4	57.7	80	152.6	39.3	76.1	86.1	82.3	4567618	7313442	3.95811e+06	2890087	8881470	2545108	3.52741e+06	6729851	1.73176e+06	3354393	3798001
TVAGKLVEQRK	1xAcetyl [K5]; 1xDeamidated [Q9]; 1xPhospho [T1]; 1xGG [K11]	0.17201	0.00377536	1	Q2TAQ1	putative elongator complex protein 1 [OS=Xenopus laevis]	0.335	1.951	1.396	0.716	-1.58	0.96	0.48	-0.48	0.999351	0.278909	0.351207	0.997569	85.4	28.6	166.7	119.3	82.88	35.01	34	61.5	93.8	84.3	2.9	16.7	28.2	35.1	106.6	164.5	217.3	78.4	117.7	254.4	269015	241881	8181.76	47781.4	80988.5	100807	305945	472018	623437	224978	337771
[truncated: 49 more columns]
