# Supplementary material for: Two distinct modes of DNMT1 recruitment ensure stable maintenance DNA methylation
Source: Nat Commun. 2020 Mar 6;11:1222. doi: 10.1038/s41467-020-15006-4 (PMC7060239; doi:10.1038/s41467-020-15006-4)
Supplement: Supplementary file 8 — Source Data [file 41467_2020_15006_MOESM8_ESM.xlsx]

## Sheet: Figure 1
	Uncropped images (Fig. 1b-1e)

## Sheet: Figure 2
Uncropped images																				Exp.1	Exp.2	Exp.3
																					relative intensity
																			WT	1	1	1
																			R3A	0.202827	0.0545054	0.124655
																			T4D	0.0328377	0.0158956	0.0541073
																			K5A	0.627588	0.411544	0.265782
Fig. 2b
PAF15wt:PHD										PHD-D334AD337A_PAF15				PHD_PAF15 R2A				PHD_PAF15 T3D				PHD_PAF15 K4A										PHD:PAF15					PHD-D334AD337A_PAF15			PHD_PAF15 R2A			PHD_PAF15 T3D			PHD_PAF15 K4A
170728-01			170728-02			170728-03				170803-01		170803-02		18012-01		18012-02		180124-01		180124-02		19062002			19062004			19062101				Average					Average			Average			Average
XMt	NDH	Fit	XMt	NDH	Fit	XMt	NDH	Fit	DY	XMt	NDH	XMt	NDH	XMt	NDH	XMt	NDH	XMt	NDH	XMt	NDH	XMt	NDH	Fit	XMt	NDH	Fit	XMt	NDH	Fit		x	y	SD	fit	SD	x	y	SD	x	y	SD	y	SD	x	x	y	SD	fit
0.01701	--	-5544.93	0.01701	--	-5450.98	0.01701	--	-5620.02	--	0.01786	--	0.01786	--	0.01786	--	0.01786	--	0.01786	--	0.01786	--	0.01786	--	-2166.45	0.01786	--	-2103.26	0.01786	--	-2436.41		0.01701	#DIV/0!	#DIV/0!	-5538.64	84.6954	0.01786	#DIV/0!	#DIV/0!	0.01786	#DIV/0!	#DIV/0!	#DIV/0!	#DIV/0!	0.01786	0.01786	#DIV/0!	#DIV/0!	-2235.37
0.13675	-5586.51	-5467.11	0.13675	-5410	-5391.82	0.13675	-5585.08	-5548.12	-36.9595	0.14359	-372.755	0.14359	-123.371	0.14359	-818.828	0.14359	-651.192	0.14359	-954.802	0.14359	-4.95404	0.14359	-2141.17	-2101.18	0.14359	-2001.55	-2052.38	0.14359	-2532.92	-2341.85		0.13675	-5527.2	101.499	-5469.02	78.1676	0.14359	-248.063	176.341	0.14359	-735.01	118.536	-479.878	671.644	0.14359	0.14359	-2225.21	275.475	-2165.14
0.25764	-5369.06	-5301.26	0.25764	-5417.81	-5265.26	0.25764	-5573.65	-5396.89	-176.763	0.27052	164.161	0.27052	137.666	0.27052	125.324	0.27052	294.378	0.27052	-708.879	0.27052	-224.08	0.27052	-2054.85	-1973.57	0.27052	-2097.99	-1949.73	0.27052	-2043.8	-2163.34		0.25764	-5453.51	106.865	-5321.14	68.027	0.27052	150.913	18.7344	0.27052	209.851	119.539	-466.48	342.805	0.27052	0.27052	-2065.55	28.6349	-2028.88
0.37967	-5125.09	-5082.7	0.37967	-5194.23	-5096.8	0.37967	-5194.38	-5201.03	6.65322	0.39865	188.356	0.39865	263.231	0.39865	-249.438	0.39865	-221.259	0.39865	-511.219	0.39865	178.99	0.39865	-1693.34	-1827.2	0.39865	-1826.73	-1826.17	0.39865	-1885.5	-1969.37		0.37967	-5171.23	39.9596	-5126.84	64.6345	0.39865	225.794	52.9445	0.39865	-235.348	19.9257	-166.114	488.051	0.39865	0.39865	-1801.86	98.4617	-1874.25
0.50284	-4651.81	-4795.75	0.50284	-4735.15	-4871.4	0.50284	-4861.65	-4947.74	86.0821	0.52799	225.896	0.52799	91.3153	0.52799	-10.8963	0.52799	77.2552	0.52799	-373.268	0.52799	162.146	0.52799	-1644.37	-1664.35	0.52799	-1624.84	-1681.09	0.52799	-1688.33	-1765.95		0.50284	-4749.54	105.66	-4871.63	75.9923	0.52799	158.606	95.1628	0.52799	33.1795	62.3325	-105.561	378.595	0.52799	0.52799	-1652.51	32.517	-1703.8
0.62716	-4301.02	-4425.51	0.62716	-4484.32	-4571.19	0.62716	-4556.24	-4623.83	67.5914	0.65852	156.602	0.65852	112.369	0.65852	-136.938	0.65852	-9.52227	0.65852	-365.387	0.65852	113.466	0.65852	-1466.2	-1489.91	0.65852	-1447.23	-1516.72	0.65852	-1567.43	-1560.77		0.62716	-4447.19	131.601	-4540.18	102.733	0.65852	134.485	31.277	0.65852	-73.23	90.0963	-125.96	338.6	0.65852	0.65852	-1493.62	64.6211	-1522.47
0.75262	-3874.34	-3965.57	0.75262	-4089.06	-4179.88	0.75262	-4119.59	-4220.46	100.869	0.79026	227.209	0.79026	194.084	0.79026	-40.1091	0.79026	23.2081	0.79026	-468.345	0.79026	146.069	0.79026	-1423.8	-1311.06	0.79026	-1310.25	-1339.05	0.79026	-1282.1	-1361.93		0.75262	-4027.66	133.656	-4121.97	136.957	0.79026	210.647	23.4229	0.79026	-8.45047	44.772	-161.138	434.456	0.79026	0.79026	-1338.72	75.0168	-1337.35
0.87923	-3440.24	-3429.18	0.87923	-3643.24	-3693.1	0.87923	-3671.38	-3740.88	69.5066	0.92319	43.5945	0.92319	153.552	0.92319	36.8151	0.92319	68.9436	0.92319	-405.397	0.92319	123.962	0.92319	-980.417	-1135.98	0.92319	-1113.81	-1157.26	0.92319	-1266.99	-1176.4		0.87923	-3584.95	126.109	-3621.05	167.875	0.92319	98.573	77.7514	0.92319	52.8794	22.7183	-140.717	374.313	0.92319	0.92319	-1120.41	143.402	-1156.55
1.00698	-2902.03	-2855.7	1.00698	-3089.67	-3132.4	1.00698	-3158.39	-3208.04	49.6459	1.05733	187.776	1.05733	253.644	1.05733	-63.3387	1.05733	-7.13887	1.05733	-616.553	1.05733	189.083	1.05733	-1010.81	-972.101	1.05733	-1019.27	-981.723	1.05733	-1063.4	-1008.96		1.00698	-3050.03	132.697	-3065.38	185.483	1.05733	220.71	46.5755	1.05733	-35.2388	39.7393	-213.735	569.671	1.05733	1.05733	-1031.16	28.2406	-987.596
1.13587	-2335.13	-2300.56	1.13587	-2595.76	-2549.37	1.13587	-2740.31	-2663.61	-76.6937	1.19267	133.087	1.19267	36.645	1.19267	-12.7276	1.19267	18.8161	1.19267	-430.752	1.19267	149.076	1.19267	-823.853	-824.668	1.19267	-836.519	-821.238	1.19267	-847.758	-861.898		1.13587	-2557.07	205.339	-2504.51	185.637	1.19267	84.8659	68.1948	1.19267	3.04426	22.3048	-140.838	410	1.19267	1.19267	-836.044	11.9596	-835.935
1.26591	-1888.11	-1811.61	1.26591	-2093.09	-2006.82	1.26591	-2193.66	-2154.26	-39.408	1.3292	136.269	1.3292	-54.4009	1.3292	41.8882	1.3292	30.9126	1.3292	-508.024	1.3292	144.073	1.3292	-707.544	-696.236	1.3292	-778.951	-681.139	1.3292	-864.389	-735.345		1.26591	-2058.29	155.721	-1990.89	171.875	1.3292	40.9339	134.824	1.3292	36.4004	7.76091	-181.975	461.103	1.3292	1.3292	-783.628	78.5268	-704.24
1.39709	-1529.95	-1411.95	1.39709	-1672.52	-1549.13	1.39709	-1895.48	-1713.68	-181.801	1.46695	215.715	1.46695	4.69117	1.46695	-112.237	1.46695	6.56536	1.46695	-571.602	1.46695	110.887	1.46695	-719.38	-587.003	1.46695	-555.36	-563.046	1.46695	-716.741	-627.982		1.39709	-1699.32	184.231	-1558.25	151.069	1.46695	110.203	149.216	1.46695	-52.8359	84.0061	-230.357	482.592	1.46695	1.46695	-663.827	93.9441	-592.677
1.52942	-1229.37	-1100.84	1.52942	-1314.15	-1189.37	1.52942	-1452.62	-1354.52	-98.1002	1.60589	-23.2703	1.60589	-92.3766	1.60589	-38.274	1.60589	16.956	1.60589	-713.42	1.60589	130.937	1.60589	-596.656	-495.585	1.60589	-514.922	-465.831	1.60589	-553.79	-537.7		1.52942	-1332.05	112.696	-1214.91	128.757	1.60589	-57.8235	48.8655	1.60589	-10.659	39.0535	-291.241	597.051	1.60589	1.60589	-555.123	40.8833	-499.705
1.66288	-899.619	-864.717	1.66288	-980.151	-917.875	1.66288	-1142.36	-1072.58	-69.7835	1.74603	53.3318	1.74603	-218.381	1.74603	13.6347	1.74603	19.1329	1.74603	-599.429	1.74603	139.798	1.74603	-391.98	-419.799	1.74603	-451.444	-386.9	1.74603	-534.422	-462.121		1.66288	-1007.38	123.641	-951.724	107.986	1.74603	-82.5245	192.13	1.74603	16.3838	3.88785	-229.816	522.712	1.74603	1.74603	-459.282	71.5439	-422.94
1.7975	-616.983	-686.968	1.7975	-747.029	-716.389	1.7975	-830.205	-855.444	25.2383	1.88737	93.3804	1.88737	-286.536	1.88737	-76.1685	1.88737	27.0877	1.88737	-673.348	1.88737	160.064	1.88737	-285.145	-357.245	1.88737	-348.42	-323.207	1.88737	-420.569	-398.93		1.7975	-731.406	107.467	-752.934	89.9868	1.88737	-96.5777	268.641	1.88737	-24.5404	73.0131	-256.642	589.311	1.88737	1.88737	-351.378	67.7602	-359.794
1.93325	-500.288	-552.793	1.93325	-512.622	-566.999	1.93325	-726.917	-689.173	-37.7438	2.02992	144.239	2.02992	-250.503	2.02992	-73.1115	2.02992	-23.6988	2.02992	-892.166	2.02992	225.082	2.02992	-419.501	-305.64	2.02992	-255.916	-271.846	2.02992	-287.315	-346.034		1.93325	-579.942	127.433	-602.988	74.9756	2.02992	-53.1321	279.124	2.02992	-48.4051	34.9401	-333.542	790.014	2.02992	2.02992	-320.911	86.8129	-307.84
2.07015	-314.434	-450.604	2.07015	-322.842	-455.329	2.07015	-503.925	-561.486	57.5613	2.17366	252.716	2.17366	-388.482	2.17366	-46.2014	2.17366	29.0782	2.17366	-626.42	2.17366	147.394	2.17366	-166.332	-262.977	2.17366	-242.338	-230.305	2.17366	-251.093	-301.634		2.07015	-380.4	107.058	-489.14	62.6983	2.17366	-67.883	453.396	2.17366	-8.56161	53.2307	-239.513	547.169	2.17366	2.17366	-219.921	46.6154	-264.972
2.2082	-196.186	-371.84	2.2082	-207.436	-370.786	2.2082	-244.594	-462.653	218.059	2.31861	77.6524	2.31861	-404.256	2.31861	-81.2554	2.31861	-71.3973	2.31861	-721.296	2.31861	-13.3496	2.31861	-284.778	-227.568	2.31861	-86.6806	-196.529	2.31861	-135.642	-264.217		2.2082	-216.072	25.3334	-401.76	52.7377	2.31861	-163.302	340.76	2.31861	-76.3264	6.97078	-367.323	500.594	2.31861	2.31861	-169.034	103.184	-229.438
2.34739	-128.623	-310.326	2.34739	-93.1004	-305.843	2.34739	-137.863	-385.348	247.486	2.46476	228.381	2.46476	-558.928	2.46476	18.0696	2.46476	2.30334	2.46476	-809.221	2.46476	99.1006	2.46476	-207.679	-198.032	2.46476	-156.317	-168.882	2.46476	-143.449	-232.542		2.34739	-119.862	23.6322	-333.839	44.6648	2.46476	-165.273	556.711	2.46476	10.1865	11.1484	-355.06	642.28	2.46476	2.46476	-169.148	33.9836	-199.819
2.48772	-102.512	-261.639	2.48772	84.1363	-255.203	2.48772	-146.814	-324.179	177.365	2.61211	210.231	2.61211	-546.646	2.61211	-94.1344	2.61211	-77.2536	2.61211	-810.156	2.61211	115.375	2.61211	50.297	-173.256	2.61211	25.0967	-146.085	2.61211	-131.324	-205.591		2.48772	-55.0634	122.569	-280.341	38.1014	2.61211	-168.207	535.193	2.61211	-85.694	11.9365	-347.39	654.449	2.61211	2.61211	-18.6434	98.3942	-174.978
2.6292	-0.76729	-222.604	2.6292	-0.25884	-215.14	2.6292	-0.26595	-275.202	274.936	2.76066	33.1531	2.76066	-731.557	2.76066	-44.2656	2.76066	21.2619	2.76066	-685.804	2.76066	118.413	2.76066	3.44307e-07	-152.347	2.76066	9.19231e-08	-127.145	2.76066	4.90818e-07	-182.542		2.6292	-0.430693	0.291523	-237.649	32.7355	2.76066	-349.202	540.732	2.76066	-11.5019	46.3349	-283.696	568.668	2.76066	2.76066	3.09016e-07	2.01776e-07	-154.011
In the Fig. 2C, the structure of hPHD in complex with hPAF15 N-terminal peptide is deposited at Protein Data Bank (PDB ID: 6IIW)
Fig. 2e
	Data	Area	Mean	Min	Max		relative intens.
WT	1	390	169.528	16	255		1
R2A	2	390	65.754	0	173		0.387865
T3D	3	390	38.51	0	99		0.22716
K4A	4	390	74.467	0	173		0.439261			Ave	STD
									WT	1	0
WT	5	338	144.541	16	255		1		R2A	0.323527	0.0729635
R2A	6	338	32.015	0	82		0.221494		T3D	0.296656	0.0491417
T3D	7	338	47.953	0	102		0.331761		K4A	0.559277	0.133829
K4A	8	338	107.831	16	200		0.746024
WT	9	364	144.321	16	255		1
R2A	10	364	52.132	0	126		0.361223
T3D	11	364	47.777	0	118		0.331047
K4A	12	364	71.085	5	168		0.492548
Fig. 2f
												STD
												0
												0.0175355
												0.00286479
		Data	Area	Mean	Min	Max		relative intens.
1	WT	1	493	107.002	1	238		1
	ΔPHD	2	493	6.809	1	17		0.0636343
	ΔRING	3	493	5.284	1	17		0.0493823			Ave
										WT	1
2	WT	4	420	99.35	16	250		1		ΔPHD	0.0837651
	ΔPHD	5	420	8.076	0	16		0.0812884		ΔRING	0.0477934
	ΔRING	6	420	4.99	0	16		0.0502265
3	WT	7	420	119.119	16	255		1
	ΔPHD	8	420	12.671	0	33		0.106373
	ΔRING	9	420	5.214	0	16		0.0437714
Fig. 2c
Figures in 2c, the crystal structure of hPHD in complex with PAF15 N-terminal peptide is depoisted at Protein Data Bank (PDB ID: 6IIW).

## Sheet: Figure 3
Uncropped images (Figs. 3a, 3b, and 3d)
Fig. 3c
RFTS:PAF15un
Data1			Data2			Data3					average	SD	average
XMt	NDH	Fit	XMt	NDH	Fit	XMt	NDH	Fit		x	dH	dH	fit
0.01718	--	1640.58	0.01718	--	2065.46	0.01718	--	2222.84		0.01718	#DIV/0!	#DIV/0!	1976.3
0.13807	1655.86	1598.58	0.13807	1944.53	2005.84	0.13807	2085.89	2134.13		0.13807	1895.43	219.182	1912.85
0.26012	1454.39	1502.75	0.26012	1969.37	1877.14	0.26012	2000.89	1957.17		0.26012	1808.22	306.831	1779.02
0.38332	1334.66	1366.92	0.38332	1727.28	1708.98	0.38332	1764.96	1751.94		0.38332	1608.97	238.302	1609.28
0.50768	1198.62	1184.67	0.50768	1447.95	1500.36	0.50768	1532.9	1526.94		0.50768	1393.16	173.744	1403.99
0.63319	990.134	965.392	0.63319	1256.83	1262.24	0.63319	1309.28	1296.42		0.63319	1185.41	171.139	1174.68
0.75986	725.991	739.631	0.75986	1010.99	1018.3	0.75986	1063.89	1076.5		0.75986	933.623	181.749	944.812
0.88768	480.485	542.627	0.88768	785.046	795.324	0.88768	897.764	880.088		0.88768	721.098	215.864	739.346
1.01666	455.698	391.738	1.01666	615.446	610.413	1.01666	650.729	713.732		1.01666	573.957	103.924	571.961
1.14679	330.092	284.547	1.14679	483.322	467.046	1.14679	564.05	578.016		1.14679	459.155	118.836	443.203
1.27808	241.916	210.495	1.27808	394.231	359.888	1.27808	476.274	469.775		1.27808	370.807	118.922	346.719
1.41052	179.165	159.264	1.41052	325.889	280.848	1.41052	378.578	384.377		1.41052	294.544	103.336	274.83
1.54412	105.684	123.253	1.54412	242.941	222.455	1.54412	311.58	317.162		1.54412	220.068	104.836	220.957
1.67887	65.5219	97.3896	1.67887	145.226	178.891	1.67887	280.601	264.094		1.67887	163.783	108.734	180.125
1.81478	80.8705	78.386	1.81478	129.428	145.942	1.81478	230.183	221.925		1.81478	146.827	76.1616	148.751
1.95184	20.809	64.1138	1.95184	127.944	120.642	1.95184	172.062	188.14		1.95184	106.938	77.7834	124.299
2.09006	-9.62786	53.1756	2.09006	74.3259	100.917	2.09006	190.225	160.824		2.09006	84.9745	100.351	104.972
2.22943	-48.8656	44.6366	2.22943	94.9568	85.3133	2.22943	161.689	138.53		2.22943	69.2601	107.604	89.4932
2.36996	20.3012	37.8586	2.36996	-2.47289	72.7987	2.36996	144.693	120.165		2.36996	54.1739	79.2149	76.9409
2.51164	-63.8317	32.3973	2.51164	15.7846	62.6332	2.51164	138.423	104.902		2.51164	30.1252	101.887	66.6441
2.65448	26.267	27.9368	2.65448	-0.70921	54.2782	2.65448	127.23	92.1062		2.65448	50.9292	67.4408	58.1071
RFTS:PAF15-K15Ub
Data1			Data2			Data3					average	SD	average
XMt	NDH	Fit	XMt	NDH	Fit	XMt	NDH	Fit		x	dH	dH	fit
0.01718	--	-3271.4	0.01718	--	-2860.1	0.01718	--	-2420.41		0.01718	#DIV/0!	#DIV/0!	-2850.64
0.13807	-3332.97	-3213.48	0.13807	-2967.9	-2803.63	0.13807	-2563.77	-2383.16		0.13807	-2954.88	384.766	-2800.09
0.26012	-3070.52	-3081.42	0.26012	-2611.7	-2661.75	0.26012	-2333.68	-2288.43		0.26012	-2671.97	372.098	-2677.2
0.38332	-2819.19	-2890.75	0.38332	-2385.56	-2427.4	0.38332	-1900.32	-2126.33		0.38332	-2368.36	459.675	-2481.5
0.50768	-2522.95	-2620.08	0.50768	-1823.62	-2057.68	0.50768	-1760.55	-1851.47		0.50768	-2035.71	423.141	-2176.41
0.63319	-2258.98	-2257.83	0.63319	-1650.26	-1562.5	0.63319	-1478.31	-1440.67		0.63319	-1795.85	410.194	-1753.67
0.75986	-1880.52	-1825.82	0.75986	-1219.29	-1061.28	0.75986	-1027.57	-978.385		0.75986	-1375.79	447.492	-1288.5
0.88768	-1318.89	-1387.54	0.88768	-896.424	-680.809	0.88768	-827.977	-609.733		0.88768	-1014.43	265.882	-892.694
1.01666	-1198.61	-1011.38	1.01666	-310.178	-439.277	1.01666	-369.957	-378.466		1.01666	-626.248	496.579	-609.707
1.14679	-782.51	-727.267	1.14679	18.924	-294.282	1.14679	-21.2338	-244.96		1.14679	-261.607	451.563	-422.17
1.27808	-436.604	-527.315	1.27808	45.1158	-206.019	1.27808	13.9271	-166.932		1.27808	-125.854	269.569	-300.089
1.41052	--	-389.901	1.41052	-84.3788	-150.154	1.41052	20.3707	-119.197		1.41052	-32.0041	74.0691	-219.751
1.54412	-90.236	-295.065	1.54412	4.34688	-113.234	1.54412	-50.7962	-88.4836		1.54412	-45.5618	47.5082	-165.594
1.67887	-121.667	-228.455	1.67887	-139.773	-87.8332	1.67887	35.9378	-67.7913		1.67887	-75.1673	96.6448	-128.026
1.81478	-111.162	-180.604	1.81478	-87.8074	-69.7292	1.81478	28.0617	-53.2842		1.81478	-56.9693	74.5591	-101.206
1.95184	-196.123	-145.42	1.95184	-126.4	-56.4259	1.95184	-95.0428	-42.7628		1.95184	-139.189	51.7394	-81.5362
2.09006	-172.969	-118.97	2.09006	-134.744	-46.3895	2.09006	16.8247	-34.9084		2.09006	-96.9627	100.379	-66.7559
2.22943	-30.0432	-98.6748	2.22943	-225.808	-38.6431	2.22943	-24.7808	-28.8977		2.22943	-93.5439	114.574	-55.4052
2.36996	-119.094	-82.8113	2.36996	-65.9934	-32.544	2.36996	-2.97	-24.1978		2.36996	-62.6858	58.1325	-46.5177
2.51164	-140.693	-70.2028	2.51164	-95.6341	-27.6568	2.51164	-36.7991	-20.4531		2.51164	-91.042	52.0989	-39.4376
2.65448	-80.0178	-60.029	2.65448	-117.446	-23.6794	2.65448	-39.3015	-17.4192		2.65448	-78.9217	39.0837	-33.7092
RFTS:PAF15-K24Ub
Data1			Data2			Data3					average	SD	average
XMt	NDH	Fit	XMt	NDH	Fit	XMt	NDH	Fit		x	dH	dH	fit
0.01718	--	-4826.72	0.01718	--	-3361.34	0.01718	--	-4828.58		0.01718	#DIV/0!	#DIV/0!	-4338.88
0.13807	-5446.36	-4820.78	0.13807	--	-3356.09	0.13807	-4776.06	-4822.07		0.13807	-5111.21	473.972	-4332.98
0.26012	-4754.82	-4803.37	0.26012	-3217.59	-3342.14	0.26012	-4760.24	-4801.12		0.26012	-4244.22	889.091	-4315.54
0.38332	-4541.09	-4762.73	0.38332	-3321.25	-3315.07	0.38332	-4822.64	-4740.74		0.38332	-4228.33	798.062	-4272.85
0.50768	-4162.54	-4627.48	0.50768	-3232.38	-3252.05	0.50768	-4410.37	-4402.76		0.50768	-3935.1	621.061	-4094.1
0.63319	-3766.62	-3634.69	0.63319	-3243.46	-3046.76	0.63319	-722.03	-728.235		0.63319	-2577.37	1627.93	-2469.89
0.75986	936.216	881.671	0.75986	-1857.84	-1935.72	0.75986	2626.46	2656.11		0.75986	568.277	2264.68	534.021
0.88768	2377.04	2390.3	0.88768	979.769	1030.91	0.88768	2766.3	2766.89		0.88768	2041.03	939.464	2062.7
1.01666	2165.03	2188.83	1.01666	2155.03	2102.41	1.01666	2545.25	2480.4		1.01666	2288.44	222.462	2257.21
1.14679	1628.08	1622.13	1.14679	2063.94	2103.4	1.14679	1903.39	1958.07		1.14679	1865.14	220.436	1894.53
1.27808	890.216	996.995	1.27808	1883.25	1857.24	1.27808	1354.97	1323.93		1.27808	1376.15	496.857	1392.72
1.41052	821.298	567.895	1.41052	1481.17	1491.91	1.41052	757.842	806.774		1.41052	1020.1	400.555	955.526
1.54412	223.537	334.995	1.54412	1082.64	1099.28	1.54412	495.972	487.963		1.54412	600.717	439.025	640.748
1.67887	485.479	211.992	1.67887	888.61	766.977	1.67887	369.899	309.437		1.67887	581.329	272.315	429.469
1.81478	14.2335	143.342	1.81478	429.741	528.357	1.81478	247.648	207.908		1.81478	230.541	208.281	293.203
1.95184	7.97818	102.314	1.95184	224.558	369.967	1.95184	100.863	147.095		1.95184	111.133	108.655	206.459
2.09006	-144.781	76.2409	2.09006	151.623	266.568	2.09006	213.321	108.593		2.09006	73.3877	191.442	150.467
2.22943	-126.252	58.8039	2.22943	430.223	198.046	2.22943	-17.2739	82.9836		2.22943	95.5659	294.899	113.278
2.36996	-133.036	46.6456	2.36996	306.205	151.388	2.36996	-15.2296	65.2209		2.36996	52.6464	227.351	87.7514
2.51164	-157.399	37.8732	2.51164	187.284	118.66	2.51164	114.495	52.4621		2.51164	48.1266	181.673	69.665
2.65448	-147.385	31.3628	2.65448	-0.82328	95.0424	2.65448	3.75092	43.0249		2.65448	-48.1525	85.9685	56.4767
RFTS:PAF15-K15Ub/K24Ub
Data1			Data2			Data3					average	SD	average
XMt	NDH	Fit	XMt	NDH	Fit	XMt	NDH	Fit		x	dH	dH	fit
0.01718	--	-8130.26	0.01718	--	-7768.37	0.01718	--	-7858.74		0.01718	#DIV/0!	#DIV/0!	-7919.13
0.10341	-8269.58	-8129.94	0.10341	-7825.67	-7768.17	0.10341	-7893.12	-7858.58		0.10341	-7996.12	239.209	-7918.9
0.19023	-7902.5	-8129.11	0.19023	-7938.68	-7767.58	0.19023	-7722.6	-7858.06		0.19023	-7854.59	115.735	-7918.25
0.27765	-8450.85	-8127.79	0.27765	-7545.41	-7766.58	0.27765	-7996.83	-7857.16		0.27765	-7997.7	452.722	-7917.17
0.36565	-7966.92	-8125.9	0.36565	-8112.64	-7765.14	0.36565	-8141.02	-7855.86		0.36565	-8073.53	93.4072	-7915.63
0.45424	-8209.15	-8123.37	0.45424	-7592.34	-7763.22	0.45424	-7537.2	-7854.14		0.45424	-7779.57	373.054	-7913.58
0.54342	-8048.03	-8120.02	0.54342	-7778.69	-7760.76	0.54342	-7831.34	-7851.98		0.54342	-7886.02	142.751	-7910.92
0.63319	-8094.13	-8115.55	0.63319	-7361.03	-7757.63	0.63319	-7792.75	-7849.35		0.63319	-7749.3	368.474	-7907.51
0.72355	-8259.49	-8109.26	0.72355	-7929.4	-7753.53	0.72355	-7658.76	-7846.15		0.72355	-7949.22	300.852	-7902.98
0.8145	-8235.96	-8099.48	0.8145	-7529.84	-7747.76	0.8145	-7669.06	-7842.18		0.8145	-7811.62	374.024	-7896.47
0.90604	-7782.85	-8081.04	0.90604	-7543.56	-7738.05	0.90604	-8160.3	-7836.96		0.90604	-7828.9	310.936	-7885.35
0.99817	-8018.22	-8030.53	0.99817	-8282.77	-7713.68	0.99817	-7951.73	-7828.78		0.99817	-8084.24	175.114	-7857.67
1.09088	-7631.58	-7686.36	1.09088	-7374.59	-7517.65	1.09088	-7777.09	-7808.38		1.09088	-7594.42	203.808	-7670.8
1.18419	-3108.54	-3078.55	1.18419	-2496.63	-2478.81	1.18419	-7495.68	-7477.2		1.18419	-4366.95	2726.78	-4344.85
1.27808	171.597	-214.048	1.27808	130.158	-81.1861	1.27808	-1055.29	-1055.22		1.27808	-251.177	696.687	-450.152
1.37257	-449.648	-55.2654	1.37257	38.4888	-20.3492	1.37257	12.2437	-30.8486		1.37257	-132.972	274.563	-35.4877
1.46764	-364.196	-23.9728	1.46764	-279.322	-8.24999	1.46764	-172.98	-8.25292		1.46764	-272.166	95.8086	-13.4919
1.5633	-377.569	-12.5605	1.5633	21.7459	-3.7102	1.5633	-299.776	-2.75963		1.5633	-218.533	211.692	-6.34345
1.65955	-157.565	-7.05571	1.65955	160.624	-1.43121	1.65955	-353.871	-0.46347		1.65955	-116.937	259.642	-2.98346
1.75639	-419.242	-3.91143	1.75639	-48.591	-0.05754	1.75639	-372.856	0.80673		1.75639	-280.23	201.941	-1.05408
1.85382	26.4938	-1.88927	1.85382	-157.892	0.88705	1.85382	-476.365	1.65219		1.85382	-202.588	254.391	0.216657
1.95184	-315.682	-0.46511	1.95184	241.901	1.60506	1.95184	-446.719	2.2939		1.95184	-173.5	365.665	1.14462
2.05045	-176.622	0.61378	2.05045	-197.064	2.19444	2.05045	-150.127	2.82859		2.05045	-174.604	23.5337	1.87894
2.14965	-420.319	1.48137	2.14965	69.7725	2.70721	2.14965	230.266	3.30404		2.14965	-40.0934	338.922	2.49754
2.24944	-238.857	2.21401	2.24944	352.998	3.17305	2.24944	-483.156	3.74597		2.24944	-123.005	429.947	3.04434
2.34981	-283.934	2.85775	2.34981	-46.9607	3.60984	2.34981	-552.464	4.16918		2.34981	-294.453	252.916	3.54559
2.45078	-621.876	3.44164	2.45078	-164.183	4.02883	2.45078	-440.812	4.58265		2.45078	-408.957	230.503	4.01771
2.55233	-371.873	3.98475	2.55233	-267.211	4.4374	2.55233	-286.594	4.99205		2.55233	-308.559	55.6808	4.4714
2.65448	-331.104	4.49996	2.65448	-734.235	4.84048	2.65448	-546.69	5.40105		2.65448	-537.343	201.728	4.91383

## Sheet: Figure 4
Fig. 4a
		Incorporation of 3H-SAM(DPM)
	Time (min)	Mock-depleted			xPAF15-depleted
	90	3295	3330	2971	1518	1211	1252
	150	4378	3195	4456	2173	2264	1878
Fig. 4d
		Incorporation of 3H-SAM(DPM)
	Time (min)	Mock-depleted+hRFTS			xPAF15-depleted+hRFTS
	90	1895	2873	2015	594	140	396
	150	3220	3832	3598	1351	517	817
Uncropped images

## Sheet: Figure 5
	Figure 5a			Figure 5b
	ORIGINAL BLOTS			ORIGINAL BLOTS
Related to Figure 5e: F3H assay data
	mCh/GFP ratios										mCh/GFP ratios_normalized to ctrl											mCh/GFP ratios_normalized to ctrl
	replicate I			replicate II			replicate III				replicate I			replicate II			replicate III					replicates combined
	2018-05-14			06.06.2018 (Georgia prep)			06.06.2018 (Carina prep)				2018-05-14			06.06.2018 (Georgia prep)			06.06.2018 (Carina prep)
#	WT	DM	ctrl	WT	DM	ctrl	WT	DM	ctrl		WT-1	DM-1	ctrl-1	WT-2	DM-2	ctrl-2	WT-3	DM-3	ctrl-3		#	WT (n=45)	DM (n=45)	ctrl (n=45)
1	1.32053	0.218621	0.24413	0.438151	0.299815	0.425043	0.452487	0.319188	0.310264		4.36684	0.722955	0.807309	1.95249	1.33603	1.89407	3.17366	2.23873	2.17613		1	4.36684	0.722955	0.807309
2	0.964008	0.578756	0.324306	0.42219	0.0701597	0.0783754	0.0659906	0.232772	0.176079		3.18787	1.91388	1.07244	1.88136	0.312645	0.349256	0.462846	1.63262	1.23498		2	3.18787	1.91388	1.07244
3	0.710875	0.428998	0.348406	0.685579	0.223717	0.339542	0.219333	-0.0213298	0.0142969		2.35078	1.41865	1.15214	3.05507	0.996928	1.51306	1.53836	-0.149603	0.100276		3	2.35078	1.41865	1.15214
4	0.382527	1.25445	0.845986	0.459345	0.167859	0.263764	0.408649	0.181564	0.576786		1.26497	4.14831	2.79758	2.04693	0.748013	1.17538	2.86619	1.27346	4.04547		4	1.26497	4.14831	2.79758
5	0.406044	0.506615	0.0371612	0.206665	0.477988	0.310119	0.36855	0.0115699	0.141933		1.34274	1.67532	0.122888	0.920939	2.13001	1.38195	2.58494	0.0811489	0.995489		5	1.34274	1.67532	0.122888
6	0.347628	0.829941	0.777049	0.886593	0.111111	0.414684	0.093164	0.0330758	-0.154974		1.14957	2.74452	2.56961	3.95083	0.495132	1.84791	0.653436	0.231987	-1.08696		6	1.14957	2.74452	2.56961
7	0.184785	0.522454	-0.171798	0.0658106	-0.0438826	0.841808	0.14053	0.0906949	0.131373		0.611065	1.7277	-0.568115	0.293265	-0.195549	3.75126	0.985651	0.636118	0.921425		7	0.611065	1.7277	-0.568115
8	0.319894	0.437516	0.506239	0.291892	0.239094	0.0253295	0.156415	0.333491	0.0651278		1.05785	1.44682	1.67407	1.30073	1.06545	0.112873	1.09707	2.33904	0.456795		8	1.05785	1.44682	1.67407
9	0.743028	0.107435	0.153235	0.704495	0.47157	-0.0646364	0.145262	0.313982	-0.0742579		2.45711	0.355274	0.506731	3.13937	2.1014	-0.288032	1.01884	2.20222	-0.520831		9	2.45711	0.355274	0.506731
10	0.535654	0.753078	0.245996	0.289086	0.151899	0.168946	0.230154	0.44596	0.0748558		1.77135	2.49034	0.813482	1.28822	0.67689	0.752856	1.61426	3.12788	0.525025		10	1.77135	2.49034	0.813482
11	0.701557	0.660155	0.326044	0.302177	0.13114	0.0224687	0.0576647	0.254503	0.229967		2.31997	2.18306	1.07819	1.34656	0.584383	0.100125	0.40445	1.78504	1.61295		11	2.31997	2.18306	1.07819
12	0.493758	0.448492	0.405431	0.286118	0.211151	0.103595	0.271205	0.201271	0.0781489		1.6328	1.48311	1.34071	1.275	0.940932	0.461641	1.90218	1.41168	0.548122		12	1.6328	1.48311	1.34071
13	0.770227	0.102273	0.316113	0.494668	0.220319	0.122436	0.186646	0.288085	0.126703		2.54706	0.338204	1.04535	2.20434	0.981785	0.545601	1.3091	2.02058	0.888673		13	2.54706	0.338204	1.04535
14	0.722365	0.365796	0.074786	0.581929	0.248459	0.187339	0.193975	0.107043	0.265218		2.38878	1.20965	0.247309	2.59319	1.10718	0.83482	1.36051	0.750779	1.86019		14	2.38878	1.20965	0.247309
15	0.554854	0.189524	0.102904	0.963522	0.298433	0.127289	0.805576	0.149834	0.177116		1.83484	0.626734	0.340292	4.29364	1.32987	0.567226	5.65016	1.05091	1.24226		15	1.83484	0.626734	0.340292
																					16	1.95249	1.33603	1.89407
																					17	1.88136	0.312645	0.349256
																					18	3.05507	0.996928	1.51306
																					19	2.04693	0.748013	1.17538
																					20	0.920939	2.13001	1.38195
																					21	3.95083	0.495132	1.84791
	0.610515	0.493607	0.302399	0.471881	0.218589	0.224407	0.25304	0.196113	0.142576		2.01891	1.6323	1	2.10279	0.974074	1	1.77478	1.3755	1		22	0.293265	-0.195549	3.75126
																					23	1.30073	1.06545	0.112873
																					24	3.13937	2.1014	-0.288032
																					25	1.28822	0.67689	0.752856
																					26	1.34656	0.584383	0.100125
																					27	1.275	0.940932	0.461641
																					28	2.20434	0.981785	0.545601
																					29	2.59319	1.10718	0.83482
																					30	4.29364	1.32987	0.567226
																					31	3.17366	2.23873	2.17613
																					32	0.462846	1.63262	1.23498
																					33	1.53836	-0.149603	0.100276
																					34	2.86619	1.27346	4.04547
																					35	2.58494	0.0811489	0.995489
																					36	0.653436	0.231987	-1.08696
																					37	0.985651	0.636118	0.921425
																					38	1.09707	2.33904	0.456795
																					39	1.01884	2.20222	-0.520831
																					40	1.61426	3.12788	0.525025
																					41	0.40445	1.78504	1.61295
																					42	1.90218	1.41168	0.548122
																					43	1.3091	2.02058	0.888673
																					44	1.36051	0.750779	1.86019
																					45	5.65016	1.05091	1.24226
F3H Analysis (Dnmt1 & PAF) of replicate I (transfected on 14.05.2018)
				intensity grey value								intensity grey value								intensity grey value
WT		label	area	mean	median		ratio	DM		label	area	mean	median		ratio	ctrl		label	area	mean	median		ratio
spot	1	Gfp-Dnmt1 + mChPAFwt.lif_Image004_ch01.tif:0204-0303	1.049e-08	53.94	53		1.32053	spot	1	GFP-Dnmt1 + mChPAF15-24_Image003_ch01.tif:0249-0194	7.449e-09	118.81	111		0.218621	spot	1	GFPonly + mChPAFwt.lif_Image006_ch01.tif:0302-0204	7.449e-09	113.02	105		0.24413
		Gfp-Dnmt1 + mChPAFwt.lif_Image004_ch02.tif:0206-0298	1.049e-08	107.38	105					GFP-Dnmt1 + mChPAF15-24_Image003_ch02.tif:0249-0194	7.449e-09	60.04	59					GFPonly + mChPAFwt.lif_Image006_ch02.tif:0302-0204	7.449e-09	96.84	95
background		Gfp-Dnmt1 + mChPAFwt.lif_Image004_ch01.tif:0280-0347	5.719e-08	19.84	19			background		GFP-Dnmt1 + mChPAF15-24_Image003_ch01.tif:0307-0210	1.672e-07	33.96	33			background		GFPonly + mChPAFwt.lif_Image006_ch01.tif:0258-0241	3.484e-08	14.22	13
		Gfp-Dnmt1 + mChPAFwt.lif_Image004_ch02.tif:0280-0347	5.719e-08	62.35	62					GFP-Dnmt1 + mChPAF15-24_Image003_ch02.tif:0307-0210	1.672e-07	41.49	41					GFPonly + mChPAFwt.lif_Image006_ch02.tif:0258-0241	3.484e-08	72.72	72
spot	2	Gfp-Dnmt1 + mChPAFwt.lif_Image006_ch01.tif:0281-0296	1.375e-08	87.89	90		0.964008	spot	2	GFP-Dnmt1 + mChPAF15-24_Image005_ch01.tif:0263-0355	8.057e-09	48.46	47		0.578756	spot	2	GFPonly + mChPAFwt.lif_Image008_ch01.tif:0270-0178	9.167e-09	83.97	85		0.324306
		Gfp-Dnmt1 + mChPAFwt.lif_Image006_ch02.tif:0281-0296	1.375e-08	114.29	116					GFP-Dnmt1 + mChPAF15-24_Image005_ch02.tif:0263-0355	8.057e-09	56.4	56					GFPonly + mChPAFwt.lif_Image008_ch02.tif:0270-0178	9.167e-09	87.51	87
background		Gfp-Dnmt1 + mChPAFwt.lif_Image006_ch01.tif:0196-0266	1.156e-07	15.93	15			background		GFP-Dnmt1 + mChPAF15-24_Image005_ch01.tif:0145-0140	1.893e-07	15.51	15			background		GFPonly + mChPAFwt.lif_Image008_ch01.tif:0272-0208	3.885e-08	11.6	11
		Gfp-Dnmt1 + mChPAFwt.lif_Image006_ch02.tif:0196-0266	1.156e-07	44.92	45					GFP-Dnmt1 + mChPAF15-24_Image005_ch02.tif:0145-0140	1.893e-07	37.33	37					GFPonly + mChPAFwt.lif_Image008_ch02.tif:0272-0208	3.885e-08	64.04	64
spot	3	Gfp-Dnmt1 + mChPAFwt.lif_Image008_ch01.tif:0324-0197	1.375e-08	95.45	98		0.710875	spot	3	GFP-Dnmt1 + mChPAF15-24_Image010_ch01.tif:0254-0316	1.031e-08	103.63	106		0.428998	spot	3	GFPonly + mChPAFwt.lif_Image010_ch01.tif:0310-0220	1.25e-08	37.24	37		0.348406
		Gfp-Dnmt1 + mChPAFwt.lif_Image008_ch02.tif:0324-0197	1.375e-08	117.3	119					GFP-Dnmt1 + mChPAF15-24_Image010_ch02.tif:0254-0316	1.031e-08	106.53	105					GFPonly + mChPAFwt.lif_Image010_ch02.tif:0310-0220	1.25e-08	60.76	60
background		Gfp-Dnmt1 + mChPAFwt.lif_Image008_ch01.tif:0301-0292	6.235e-08	16.28	16			background		GFP-Dnmt1 + mChPAF15-24_Image010_ch01.tif:0162-0259	3.083e-08	19.9	19			background		GFPonly + mChPAFwt.lif_Image010_ch01.tif:0244-0192	8.852e-08	10.26	10
		Gfp-Dnmt1 + mChPAFwt.lif_Image008_ch02.tif:0301-0292	6.235e-08	61.02	61					GFP-Dnmt1 + mChPAF15-24_Image010_ch02.tif:0162-0259	3.083e-08	70.61	69					GFPonly + mChPAFwt.lif_Image010_ch02.tif:0244-0192	8.852e-08	51.36	51
spot	4	Gfp-Dnmt1 + mChPAFwt.lif_Image010_ch01.tif:0347-0329	1.132e-08	50.47	49		0.382527	spot	4	GFP-Dnmt1 + mChPAF15-24_Image012_ch01-1.tif:0384-0351	7.449e-09	35.81	35		1.25445	spot	4	GFPonly + mChPAFwt.lif_Image013_ch01.tif:0297-0230	4.906e-09	43.26	41		0.845986
		Gfp-Dnmt1 + mChPAFwt.lif_Image010_ch02.tif:0347-0329	1.132e-08	30.76	31					GFP-Dnmt1 + mChPAF15-24_Image012_ch02.tif:0384-0351	7.449e-09	87.25	86					GFPonly + mChPAFwt.lif_Image013_ch02.tif:0297-0230	4.906e-09	99.23	99
background		Gfp-Dnmt1 + mChPAFwt.lif_Image010_ch01.tif:0306-0349	7.076e-08	13.27	13			background		GFP-Dnmt1 + mChPAF15-24_Image012_ch01-1.tif:0321-0287	9.171e-08	12.19	12			background		GFPonly + mChPAFwt.lif_Image013_ch01.tif:0268-0204	6.46e-08	11.25	11
		Gfp-Dnmt1 + mChPAFwt.lif_Image010_ch02.tif:0306-0349	7.076e-08	16.53	16					GFP-Dnmt1 + mChPAF15-24_Image012_ch02.tif:0321-0287	9.171e-08	57.62	57					GFPonly + mChPAFwt.lif_Image013_ch02.tif:0268-0204	6.46e-08	72.15	70
spot	5	Gfp-Dnmt1 + mChPAFwt.lif_Image012_ch01.tif:0280-0262	1.132e-08	99.28	90		0.406044	spot	5	GFP-Dnmt1 + mChPAF15-24_Image016_ch01.tif:0181-0182	6.338e-09	100.15	101		0.506615	spot	5	GFPonly + mChPAFwt.lif_Image015_ch01.tif:0195-0307	7.449e-09	45.22	45		0.0371612
		Gfp-Dnmt1 + mChPAFwt.lif_Image012_ch02.tif:0280-0262	1.132e-08	70.48	71					GFP-Dnmt1 + mChPAF15-24_Image016_ch02.tif:0181-0182	6.338e-09	90.01	89					GFPonly + mChPAFwt.lif_Image015_ch02.tif:0195-0307	7.449e-09	39.81	39
background		Gfp-Dnmt1 + mChPAFwt.lif_Image012_ch01.tif:0312-0232	4.702e-08	34.09	34			background		GFP-Dnmt1 + mChPAF15-24_Image016_ch01.tif:0231-0205	1.186e-07	27.59	27			background		GFPonly + mChPAFwt.lif_Image015_ch01.tif:0245-0303	7.076e-08	9.43	9
		Gfp-Dnmt1 + mChPAFwt.lif_Image012_ch02.tif:0312-0232	4.702e-08	44.01	44					GFP-Dnmt1 + mChPAF15-24_Image016_ch02.tif:0231-0205	1.186e-07	53.25	53					GFPonly + mChPAFwt.lif_Image015_ch02.tif:0245-0303	7.076e-08	38.48	38
spot	6	Gfp-Dnmt1 + mChPAFwt.lif_Image014_ch01.tif:0350-0219	7.449e-09	52.1	51		0.347628	spot	6	GFP-Dnmt1 + mChPAF15-24_Image018_ch01.tif:0218-0278	6.338e-09	35.56	35		0.829941	spot	6	GFPonly + mChPAFwt.lif_Image019_ch01.tif:0206-0181	7.449e-09	31.62	30		0.777049
		Gfp-Dnmt1 + mChPAFwt.lif_Image014_ch02.tif:0350-0219	7.449e-09	41.92	42					GFP-Dnmt1 + mChPAF15-24_Image018_ch02.tif:0218-0278	6.338e-09	92.76	92					GFPonly + mChPAFwt.lif_Image019_ch02.tif:0206-0181	7.449e-09	68.55	68
background		Gfp-Dnmt1 + mChPAFwt.lif_Image014_ch01.tif:0280-0243	9.171e-08	19.22	19			background		GFP-Dnmt1 + mChPAF15-24_Image018_ch01.tif:0214-0158	7.076e-08	13.45	13			background		GFPonly + mChPAFwt.lif_Image019_ch01.tif:0231-0205	8.208e-08	10.27	10
		Gfp-Dnmt1 + mChPAFwt.lif_Image014_ch02.tif:0280-0243	9.171e-08	30.49	30					GFP-Dnmt1 + mChPAF15-24_Image018_ch02.tif:0214-0158	7.076e-08	74.41	73					GFPonly + mChPAFwt.lif_Image019_ch02.tif:0231-0205	8.208e-08	51.96	51
spot	7	Gfp-Dnmt1 + mChPAFwt.lif_Image016_ch01.tif:0326-0285	9.167e-09	59.97	57		0.184785	spot	7	GFP-Dnmt1 + mChPAF15-24_Image020_ch01.tif:0216-0278	1.046e-08	94.68	97		0.522454	spot	7	GFPonly + mChPAFwt.lif_Image022_ch01.tif:0173-0153	5.586e-09	113.49	108		-0.171798
		Gfp-Dnmt1 + mChPAFwt.lif_Image016_ch02.tif:0326-0285	9.167e-09	26.08	26					GFP-Dnmt1 + mChPAF15-24_Image020_ch02.tif:0216-0278	1.046e-08	107.45	108					GFPonly + mChPAFwt.lif_Image022_ch02.tif:0173-0153	5.586e-09	66.28	66
background		Gfp-Dnmt1 + mChPAFwt.lif_Image016_ch01.tif:0274-0262	9.171e-08	21.98	21			background		GFP-Dnmt1 + mChPAF15-24_Image020_ch01.tif:0212-0315	5.719e-08	24.09	23			background		GFPonly + mChPAFwt.lif_Image022_ch01.tif:0213-0169	6.46e-08	10.52	10
		Gfp-Dnmt1 + mChPAFwt.lif_Image016_ch02.tif:0274-0262	9.171e-08	19.06	19					GFP-Dnmt1 + mChPAF15-24_Image020_ch02.tif:0212-0315	5.719e-08	70.57	70					GFPonly + mChPAFwt.lif_Image022_ch02.tif:0213-0169	6.46e-08	83.97	83
spot	8	Gfp-Dnmt1 + mChPAFwt.lif_Image018_ch01.tif:0222-0161	7.449e-09	58.01	55		0.319894	spot	8	GFP-Dnmt1 + mChPAF15-24_Image022_ch01.tif:0306-0211	2.865e-09	63.3	60		0.437516	spot	8	GFPonly + mChPAFwt.lif_Image028_ch01.tif:0221-0301	7.449e-09	26.56	25		0.506239
		Gfp-Dnmt1 + mChPAFwt.lif_Image018_ch02.tif:0222-0161	7.449e-09	64.7	64					GFP-Dnmt1 + mChPAF15-24_Image022_ch02.tif:0306-0211	2.865e-09	71.15	72					GFPonly + mChPAFwt.lif_Image028_ch02.tif:0221-0301	7.449e-09	23.9	24
background		Gfp-Dnmt1 + mChPAFwt.lif_Image018_ch01.tif:0212-0258	3.885e-08	16.59	16			background		GFP-Dnmt1 + mChPAF15-24_Image022_ch01.tif:0220-0293	1.013e-07	24.49	24			background		GFPonly + mChPAFwt.lif_Image028_ch01.tif:0257-0303	6.46e-08	9.73	9
		Gfp-Dnmt1 + mChPAFwt.lif_Image018_ch02.tif:0212-0258	3.885e-08	51.45	51					GFP-Dnmt1 + mChPAF15-24_Image022_ch02.tif:0220-0293	1.013e-07	54.17	54					GFPonly + mChPAFwt.lif_Image028_ch02.tif:0257-0303	6.46e-08	15.38	15
spot	9	Gfp-Dnmt1 + mChPAFwt.lif_Image020_ch01.tif:0282-0266	6.338e-09	111.14	111		0.743028	spot	9	GFP-Dnmt1 + mChPAF15-24_Image024_ch01.tif:0190-0333	3.474e-09	45.93	44		0.107435	spot	9	GFPonly + mChPAFwt.lif_Image032_ch01.tif:0390-0197	9.167e-09	36.57	36		0.153235
		Gfp-Dnmt1 + mChPAFwt.lif_Image020_ch02.tif:0282-0266	6.338e-09	112.08	113					GFP-Dnmt1 + mChPAF15-24_Image024_ch02.tif:0190-0333	3.474e-09	43.71	43					GFPonly + mChPAFwt.lif_Image032_ch02.tif:0390-0197	9.167e-09	31.7	31
background		Gfp-Dnmt1 + mChPAFwt.lif_Image020_ch01.tif:0248-0348	3.083e-08	32.61	32			background		GFP-Dnmt1 + mChPAF15-24_Image024_ch01.tif:0342-0206	7.352e-08	21.45	21			background		GFPonly + mChPAFwt.lif_Image032_ch01.tif:0280-0252	6.75e-08	10.14	9
		Gfp-Dnmt1 + mChPAFwt.lif_Image020_ch02.tif:0248-0348	3.083e-08	53.73	53					GFP-Dnmt1 + mChPAF15-24_Image024_ch02.tif:0342-0206	7.352e-08	41.08	41					GFPonly + mChPAFwt.lif_Image032_ch02.tif:0280-0252	6.75e-08	27.65	27
spot	10	Gfp-Dnmt1 + mChPAFwt.lif_Image022_ch01.tif:0367-0279	4.906e-09	75.22	74		0.535654	spot	10	GFP-Dnmt1 + mChPAF15-24_Image027_ch01.tif:0353-0258	7.449e-09	61.64	62		0.753078	spot	10	GFPonly + mChPAFwt.lif_Image034_ch01.tif:0353-0258	8.057e-09	41.8	40		0.245996
		Gfp-Dnmt1 + mChPAFwt.lif_Image022_ch02.tif:0367-0279	4.906e-09	68.61	68					GFP-Dnmt1 + mChPAF15-24_Image027_ch02.tif:0353-0258	7.449e-09	72.08	72					GFPonly + mChPAFwt.lif_Image034_ch02.tif:0353-0258	8.057e-09	40.88	41
background		Gfp-Dnmt1 + mChPAFwt.lif_Image022_ch01.tif:0274-0278	5.472e-08	21.79	21			background		GFP-Dnmt1 + mChPAF15-24_Image027_ch01.tif:0219-0183	2.931e-07	19.4	19			background		GFPonly + mChPAFwt.lif_Image034_ch01.tif:0261-0306	6.235e-08	10.58	10
		Gfp-Dnmt1 + mChPAFwt.lif_Image022_ch02.tif:0274-0278	5.472e-08	39.99	39					GFP-Dnmt1 + mChPAF15-24_Image027_ch02.tif:0219-0183	2.931e-07	40.27	40					GFPonly + mChPAFwt.lif_Image034_ch02.tif:0261-0306	6.235e-08	33.2	33
spot	11	Gfp-Dnmt1 + mChPAFwt.lif_Image024_ch01.tif:0330-0214	1.25e-08	69.59	68		0.701557	spot	11	GFP-Dnmt1 + mChPAF15-24_Image029_ch01.tif:0246-0236	9.167e-09	81.37	85		0.660155	spot	11	GFPonly + mChPAFwt.lif_Image036_ch01.tif:0212-0358	8.057e-09	20.1	19		0.326044
		Gfp-Dnmt1 + mChPAFwt.lif_Image024_ch02.tif:0330-0214	1.25e-08	86.81	87					GFP-Dnmt1 + mChPAF15-24_Image029_ch02.tif:0246-0236	9.167e-09	96.21	97					GFPonly + mChPAFwt.lif_Image036_ch02.tif:0212-0358	8.057e-09	45.45	45
background		Gfp-Dnmt1 + mChPAFwt.lif_Image024_ch01.tif:0359-0199	4.025e-08	18.86	18			background		GFP-Dnmt1 + mChPAF15-24_Image029_ch01.tif:0241-0304	1.23e-07	21.99	21			background		GFPonly + mChPAFwt.lif_Image036_ch01.tif:0293-0329	4.301e-08	10.04	9
		Gfp-Dnmt1 + mChPAFwt.lif_Image024_ch02.tif:0359-0199	4.025e-08	51.22	51					GFP-Dnmt1 + mChPAF15-24_Image029_ch02.tif:0241-0304	1.23e-07	57.01	57					GFPonly + mChPAFwt.lif_Image036_ch02.tif:0293-0329	4.301e-08	42.17	42
spot	12	Gfp-Dnmt1 + mChPAFwt.lif_Image026_ch01.tif:0203-0311	8.559e-09	106.79	107		0.493758	spot	12	GFP-Dnmt1 + mChPAF15-24_Image031_ch01.tif:0366-0298	7.663e-09	74.46	75		0.448492		12	20191106_slide5_of_20180515_Image007_ch01.tif:0124-0261	4.797e-09	136.381	140		0.405431
		Gfp-Dnmt1 + mChPAFwt.lif_Image026_ch02.tif:0203-0311	8.559e-09	94.4	96					GFP-Dnmt1 + mChPAF15-24_Image031_ch02.tif:0366-0298	7.663e-09	69.79	71					20191106_slide5_of_20180515_Image007_ch02.tif:0124-0261	4.797e-09	110.22	107
background		Gfp-Dnmt1 + mChPAFwt.lif_Image026_ch01.tif:0154-0226	4.301e-08	19.48	19			background		GFP-Dnmt1 + mChPAF15-24_Image031_ch01.tif:0279-0263	1.23e-07	18.74	18					20191106_slide5_of_20180515_Image007_ch01.tif:0244-0266	1.165e-07	9.289	9
		Gfp-Dnmt1 + mChPAFwt.lif_Image026_ch02.tif:0154-0226	4.301e-08	51.29	51					GFP-Dnmt1 + mChPAF15-24_Image031_ch02.tif:0279-0263	1.23e-07	44.8	45					20191106_slide5_of_20180515_Image007_ch02.tif:0244-0266	1.165e-07	58.693	55
spot	13	Gfp-Dnmt1 + mChPAFwt.lif_Image028_ch01.tif:0152-0180	6.338e-09	95.45	92		0.770227	spot	13	GFP-Dnmt1 + mChPAF15-24_Image059_ch01.tif:0325-0319	8.057e-09	47.51	43		0.102273		13	20191106_slide5_of_20180515_Image009_ch01.tif:0172-0239	5.422e-09	115.532	120		0.316113
		Gfp-Dnmt1 + mChPAFwt.lif_Image028_ch02.tif:0152-0180	6.338e-09	119.15	118					GFP-Dnmt1 + mChPAF15-24_Image059_ch02.tif:0325-0319	8.057e-09	32.04	31					20191106_slide5_of_20180515_Image009_ch02.tif:0172-0239	5.422e-09	110.713	104
background		Gfp-Dnmt1 + mChPAFwt.lif_Image028_ch01.tif:0225-0277	3.56e-08	57.63	57			background		GFP-Dnmt1 + mChPAF15-24_Image059_ch01.tif:0177-0210	2.034e-07	16.71	14					20191106_slide5_of_20180515_Image009_ch01.tif:0230-0248	7.591e-08	11.196	11
		Gfp-Dnmt1 + mChPAFwt.lif_Image028_ch02.tif:0225-0277	3.56e-08	90.02	89					GFP-Dnmt1 + mChPAF15-24_Image059_ch02.tif:0177-0210	2.034e-07	28.89	28					20191106_slide5_of_20180515_Image009_ch02.tif:0230-0248	7.591e-08	77.731	75
spot	14	Gfp-Dnmt1 + mChPAFwt.lif_Image031_ch01.tif:0262-0227	9.167e-09	104.52	108		0.722365	spot	14	GFP-Dnmt1 + mChPAF15-24_Image061_ch01.tif:0235-0259	8.057e-09	73.38	73		0.365796		14	20191106_slide5_of_20180515_Image011_ch01.tif:0103-0234	3.981e-09	148.506	152		0.074786
		Gfp-Dnmt1 + mChPAFwt.lif_Image031_ch02.tif:0262-0227	9.167e-09	99.17	100					GFP-Dnmt1 + mChPAF15-24_Image061_ch02.tif:0235-0259	8.057e-09	57.26	58					20191106_slide5_of_20180515_Image011_ch02.tif:0103-0234	3.981e-09	89.431	88
background		Gfp-Dnmt1 + mChPAFwt.lif_Image031_ch01.tif:0295-0212	4.025e-08	30.43	30			background		GFP-Dnmt1 + mChPAF15-24_Image061_ch01.tif:0208-0296	9.171e-08	18.24	18					20191106_slide5_of_20180515_Image011_ch01.tif:0218-0215	1.071e-07	10.285	10
		Gfp-Dnmt1 + mChPAFwt.lif_Image031_ch02.tif:0295-0212	4.025e-08	45.65	45					GFP-Dnmt1 + mChPAF15-24_Image061_ch02.tif:0208-0296	9.171e-08	37.09	37					20191106_slide5_of_20180515_Image011_ch02.tif:0218-0215	1.071e-07	79.094	74
spot	15	Gfp-Dnmt1 + mChPAFwt.lif_Image033_ch01.tif:0213-0236	1.751e-08	44.09	42		0.554854	spot	15	GFP-Dnmt1 + mChPAF15-24_Image066_ch01.tif:0270-0159	8.057e-09	41.41	38		0.189524		15	20191106_slide5_of_20180515_Image013_ch01.tif:0297-0270	5.897e-09	122.556	115		0.102904
		Gfp-Dnmt1 + mChPAFwt.lif_Image033_ch02.tif:0213-0236	1.751e-08	38.96	38					GFP-Dnmt1 + mChPAF15-24_Image066_ch02.tif:0270-0159	8.057e-09	38.07	38					20191106_slide5_of_20180515_Image013_ch02.tif:0297-0270	5.897e-09	76.973	73
background		Gfp-Dnmt1 + mChPAFwt.lif_Image033_ch01.tif:0211-0313	6.235e-08	14.01	13			background		GFP-Dnmt1 + mChPAF15-24_Image066_ch01.tif:0273-0277	5.472e-08	20.41	19					20191106_slide5_of_20180515_Image013_ch01.tif:0195-0257	1.09e-07	15.534	15
		Gfp-Dnmt1 + mChPAFwt.lif_Image033_ch02.tif:0211-0313	6.235e-08	22.27	22					GFP-Dnmt1 + mChPAF15-24_Image066_ch02.tif:0273-0277	5.472e-08	34.09	34					20191106_slide5_of_20180515_Image013_ch02.tif:0195-0257	1.09e-07	65.96	61
F3H Analysis (Dnmt1 & PAF) of replicate II (slides 1-3 transfected on 06.06.2018)
				intensity grey value								intensity grey value								intensity grey value
WT		label	area	mean	median		ratio	DM		label	area	mean	median		ratio	ctrl		label	area	mean	median		ratio
	1	20180726_slide1from07.06_Image003_ch01.tif:0302-0158	0.73	93.27	91		0.438151	spot	1	Experiment_Image004_ch01.tif:0247-0230	6.848e-09	47.11	45		0.299815	spot	1	Experiment_Image004_ch01.tif:0288-0301	4.664e-09	76.33	76		0.425043
		20180726_slide1from07.06_Image003_ch02.tif:0302-0158	0.73	54.62	53					Experiment_Image004_ch02.tif:0247-0230	6.848e-09	26.96	27					Experiment_Image004_ch02.tif:0288-0301	4.664e-09	124.25	124
		20180726_slide1from07.06_Image003_ch01.tif:0280-0295	4.67	42.42	42			background		Experiment_Image004_ch01.tif:0338-0310	4.919e-08	9.32	8			background		Experiment_Image004_ch01.tif:0245-0202	4.814e-08	23.7	22
		20180726_slide1from07.06_Image003_ch02.tif:0280-0295	4.67	32.34	32					Experiment_Image004_ch02.tif:0338-0310	4.919e-08	15.63	15					Experiment_Image004_ch02.tif:0245-0202	4.814e-08	101.88	102
	2	20180726_slide1from07.06_Image005_ch01.tif:0260-0331	0.61	61.19	61		0.42219	spot	2	Experiment_Image006_ch01.tif:0157-0310	5.599e-09	61.64	61		0.0701597	spot	2	Experiment_Image006_ch01.tif:0238-0303	6.719e-09	93.54	89		0.0783754
		20180726_slide1from07.06_Image005_ch02.tif:0260-0331	0.61	40.85	39					Experiment_Image006_ch02.tif:0157-0310	5.599e-09	25.83	25					Experiment_Image006_ch02.tif:0238-0303	6.719e-09	99.75	99
		20180726_slide1from07.06_Image005_ch01.tif:0178-0248	6.69	12.16	12			background		Experiment_Image006_ch01.tif:0272-0352	1.639e-07	17.17	16			background		Experiment_Image006_ch01.tif:0283-0289	4.362e-08	19.92	19
		20180726_slide1from07.06_Image005_ch02.tif:0178-0248	6.69	20.15	19					Experiment_Image006_ch02.tif:0272-0352	1.639e-07	22.71	22					Experiment_Image006_ch02.tif:0283-0289	4.362e-08	93.98	94
	3	20180726_slide1from07.06_Image007_ch01.tif:0317-0246	0.4	108.64	109		0.685579	spot	3	Experiment_Image008_ch01.tif:0354-0268	6.132e-09	61.41	60		0.223717	spot	3	Experiment_Image008_ch01.tif:0325-0290	9.204e-09	72.78	71		0.339542
		20180726_slide1from07.06_Image007_ch02.tif:0317-0246	0.4	94.03	93					Experiment_Image008_ch02.tif:0354-0268	6.132e-09	36.11	36					Experiment_Image008_ch02.tif:0325-0290	9.204e-09	55.02	55
		20180726_slide1from07.06_Image007_ch01.tif:0270-0162	6.06	60.17	60			background		Experiment_Image008_ch01.tif:0284-0255	9.072e-08	25.74	24			background		Experiment_Image008_ch01.tif:0289-0339	6.866e-08	12.11	11
		20180726_slide1from07.06_Image007_ch02.tif:0270-0162	6.06	60.8	60					Experiment_Image008_ch02.tif:0284-0255	9.072e-08	28.13	28					Experiment_Image008_ch02.tif:0289-0339	6.866e-08	34.42	34
	4	20180726_slide1from07.06_Image009_ch01.tif:0309-0376	0.62	35.05	34		0.459345	spot	4	Experiment_Image010_ch01.tif:0225-0042	6.785e-09	128.95	127		0.167859	spot	4	Experiment_Image011_ch01.tif:0293-0320	7.135e-09	39.33	38		0.263764
		20180726_slide1from07.06_Image009_ch02.tif:0309-0376	0.62	25.69	25					Experiment_Image010_ch02.tif:0225-0042	6.785e-09	111.29	111					Experiment_Image011_ch02.tif:0293-0320	7.135e-09	49	48
		20180726_slide1from07.06_Image009_ch01.tif:0258-0102	16.15	9.1	8			background		Experiment_Image010_ch01.tif:0268-0155	7.524e-08	80.04	79			background		Experiment_Image011_ch01.tif:0242-0348	5.608e-08	11.54	10
		20180726_slide1from07.06_Image009_ch02.tif:0258-0102	16.15	13.77	13					Experiment_Image010_ch02.tif:0268-0155	7.524e-08	103.08	103					Experiment_Image011_ch02.tif:0242-0348	5.608e-08	41.67	42
	5	20180726_slide1from07.06_Image012_ch01.tif:0331-0128	0.86	78.83	78		0.206665	spot	5	Experiment_Image012_ch01.tif:0269-0313	6.702e-09	103.49	101		0.477988	spot	5	Experiment_Image014_ch01.tif:0229-0283	9.805e-09	95.49	91		0.310119
		20180726_slide1from07.06_Image012_ch02.tif:0331-0128	0.86	66.74	66					Experiment_Image012_ch02.tif:0269-0313	6.702e-09	150.3	150					Experiment_Image014_ch02.tif:0229-0283	9.805e-09	140.97	141
		20180726_slide1from07.06_Image012_ch01.tif:0193-0229	5.62	40.12	39			background		Experiment_Image012_ch01.tif:0207-0291	7.808e-08	39.66	39			background		Experiment_Image014_ch01.tif:0277-0184	7.807e-08	22.26	21
		20180726_slide1from07.06_Image012_ch02.tif:0193-0229	5.62	58.74	58					Experiment_Image012_ch02.tif:0207-0291	7.808e-08	119.79	119					Experiment_Image014_ch02.tif:0277-0184	7.807e-08	118.26	118
	6	20180726_slide1from07.06_Image014_ch01.tif:0122-0335	0.55	47.65	47		0.886593	spot	6	Experiment_Image014_ch01.tif:0172-0293	7.753e-09	47.71	47		0.111111	spot	6	Experiment_Image016_ch01.tif:0365-0168	6.118e-09	31.76	31		0.414684
		20180726_slide1from07.06_Image014_ch02.tif:0122-0335	0.55	48.63	48					Experiment_Image014_ch02.tif:0172-0293	7.753e-09	30.56	30					Experiment_Image016_ch02.tif:0365-0168	6.118e-09	58.52	58
		20180726_slide1from07.06_Image014_ch01.tif:0133-0264	3.35	8.94	8			background		Experiment_Image014_ch01.tif:0329-0253	3.634e-08	12.34	11			background		Experiment_Image016_ch01.tif:0291-0331	8.832e-08	12.01	11
		20180726_slide1from07.06_Image014_ch02.tif:0133-0264	3.35	14.31	13					Experiment_Image014_ch02.tif:0329-0253	3.634e-08	26.63	26					Experiment_Image016_ch02.tif:0291-0331	8.832e-08	50.33	50
	7	20180726_slide1from07.06_Image016_ch01.tif:0362-0327	0.87	87.51	86		0.0658106	spot	7	Experiment_Image016_ch01.tif:0340-0146	6.094e-09	46.92	46		-0.0438826	spot	7	Experiment_Image018_ch01.tif:0219-0174	5.567e-09	21.25	20		0.841808
		20180726_slide1from07.06_Image016_ch02.tif:0362-0327	0.87	28.98	28					Experiment_Image016_ch02.tif:0340-0146	6.094e-09	21.56	21					Experiment_Image018_ch02.tif:0219-0174	5.567e-09	23.7	23
		20180726_slide1from07.06_Image016_ch01.tif:0223-0285	4.29	18.98	18			background		Experiment_Image016_ch01.tif:0267-0262	6.299e-08	12.51	11			background		Experiment_Image018_ch01.tif:0324-0379	8.246e-08	10.63	9
		20180726_slide1from07.06_Image016_ch02.tif:0223-0285	4.29	24.47	24					Experiment_Image016_ch02.tif:0267-0262	6.299e-08	23.07	22					Experiment_Image018_ch02.tif:0324-0379	8.246e-08	14.76	14
	8	20180726_slide1from07.06_Image018_ch01.tif:0274-0122	0.6	53.13	52		0.291892	spot	8	Experiment_Image020_ch01.tif:0333-0292	5.563e-09	130.06	128		0.239094	spot	8	Experiment_Image020_ch01.tif:0219-0283	1.553e-08	94.31	88		0.0253295
		20180726_slide1from07.06_Image018_ch02.tif:0274-0122	0.6	31.05	30					Experiment_Image020_ch02.tif:0333-0292	5.563e-09	118.59	117					Experiment_Image020_ch02.tif:0219-0283	1.553e-08	25.8	25
		20180726_slide1from07.06_Image018_ch01.tif:0167-0332	8.38	14.28	13			background		Experiment_Image020_ch01.tif:0242-0255	1.081e-07	58.54	58			background		Experiment_Image020_ch01.tif:0271-0354	1.18e-07	16.93	16
		20180726_slide1from07.06_Image018_ch02.tif:0167-0332	8.38	19.71	19					Experiment_Image020_ch02.tif:0242-0255	1.081e-07	101.49	101					Experiment_Image020_ch02.tif:0271-0354	1.18e-07	23.84	23
	9	20180726_slide1from07.06_Image020_ch01.tif:0372-0262	0.73	70.65	69		0.704495	spot	9	Experiment_Image022_ch01.tif:0326-0380	9.753e-09	85.16	84		0.47157	spot	9	Experiment_Series097_z05_ch01.tif:0301-0337	9.229e-09	30.29	29		-0.0646364
		20180726_slide1from07.06_Image020_ch02.tif:0372-0262	0.73	60.96	61					Experiment_Image022_ch02.tif:0326-0380	9.753e-09	116.83	116					Experiment_Series097_z05_ch02.tif:0301-0337	9.229e-09	35.95	36
		20180726_slide1from07.06_Image020_ch01.tif:0382-0164	5.99	29.94	29			background		Experiment_Image022_ch01.tif:0189-0281	9.509e-08	26.42	26			background		Experiment_Series097_z05_ch01.tif:0197-0274	4.523e-08	14.2	13
		20180726_slide1from07.06_Image020_ch02.tif:0382-0164	5.99	32.28	31					Experiment_Image022_ch02.tif:0189-0281	9.509e-08	89.13	88					Experiment_Series097_z05_ch02.tif:0197-0274	4.523e-08	36.99	37
	10	20180726_slide1from07.06_Image024_ch01.tif:0248-0203	0.82	108.43	107		0.289086	spot	10	20180723_slide2from07.06_Image002_ch01.tif:0373-0262	0.52	97.54	96		0.151899		10	20180725_slide3from07.06_Image005_ch01.tif:0226-0400	0.5	91.05	88		0.168946
		20180726_slide1from07.06_Image024_ch02.tif:0248-0203	0.82	73.92	73					20180723_slide2from07.06_Image002_ch02.tif:0373-0262	0.52	80.83	78					20180725_slide3from07.06_Image005_ch02.tif:0226-0400	0.5	63.44	62
		20180726_slide1from07.06_Image024_ch01.tif:0341-0359	7.47	50.8	50			background		20180723_slide2from07.06_Image002_ch01.tif:0282-0225	10.46	35.13	33					20180725_slide3from07.06_Image005_ch01.tif:0291-0213	17.78	16.47	14
		20180726_slide1from07.06_Image024_ch02.tif:0341-0359	7.47	57.26	56					20180723_slide2from07.06_Image002_ch02.tif:0282-0225	10.46	71.35	70					20180725_slide3from07.06_Image005_ch02.tif:0291-0213	17.78	50.84	50
	11	20180726_slide1from07.06_Image026_ch01.tif:0217-0187	0.82	105.08	103		0.302177	spot	11	20180723_slide2from07.06_Image004_ch01.tif:0129-0309	0.67	85.98	83		0.13114		11	20180725_slide3from07.06_Image008_ch01.tif:0379-0272	0.77	52.41	51		0.0224687
		20180726_slide1from07.06_Image026_ch02.tif:0217-0187	0.82	81.82	82					20180723_slide2from07.06_Image004_ch02.tif:0129-0309	0.67	63.85	63					20180725_slide3from07.06_Image008_ch02.tif:0379-0272	0.77	32.3	31
		20180726_slide1from07.06_Image026_ch01.tif:0235-0298	2.8	32.97	32			background		20180723_slide2from07.06_Image004_ch01.tif:0341-0312	14.34	23.68	22					20180725_slide3from07.06_Image008_ch01.tif:0238-0194	13.18	17.25	15
		20180726_slide1from07.06_Image026_ch02.tif:0235-0298	2.8	60.03	59					20180723_slide2from07.06_Image004_ch02.tif:0341-0312	14.34	55.68	54					20180725_slide3from07.06_Image008_ch02.tif:0238-0194	13.18	31.51	30
	12	20191106_slide1_of_20180607_Image002_ch01.tif:0168-0260	4.705e-09	124.135	124		0.286118	spot	12	20180723_slide2from07.06_Image006_ch01.tif:0210-0313	0.78	89.29	85		0.211151		12	20180725_slide3from07.06_Image010_ch01.tif:0367-0376	0.64	63.18	61		0.103595
		20191106_slide1_of_20180607_Image002_ch02.tif:0168-0260	4.705e-09	80.958	79					20180723_slide2from07.06_Image006_ch02.tif:0210-0313	0.78	96.88	95					20180725_slide3from07.06_Image010_ch02.tif:0367-0376	0.64	41.08	41
		20191106_slide1_of_20180607_Image002_ch01.tif:0304-0201	4.059e-08	45.241	45			background		20180723_slide2from07.06_Image006_ch01.tif:0337-0219	20.65	17.73	15					20180725_slide3from07.06_Image010_ch01.tif:0303-0199	36.76	13.95	11
		20191106_slide1_of_20180607_Image002_ch02.tif:0304-0201	4.059e-08	58.385	55					20180723_slide2from07.06_Image006_ch02.tif:0337-0219	20.65	81.77	80					20180725_slide3from07.06_Image010_ch02.tif:0303-0199	36.76	35.98	35
	13	20191106_slide1_of_20180607_Image006_ch01.tif:0409-0154	5.263e-09	106.442	110		0.494668	spot	13	20180723_slide2from07.06_Image009_ch01.tif:0226-0209	0.73	65.06	63		0.220319		13	20180725_slide3from07.06_Image012_ch01.tif:0128-0310	0.6	56.71	53		0.122436
		20191106_slide1_of_20180607_Image006_ch02.tif:0409-0154	5.263e-09	100.404	96					20180723_slide2from07.06_Image009_ch02.tif:0226-0209	0.73	34.13	32					20180725_slide3from07.06_Image012_ch02.tif:0128-0310	0.6	45.07	44
		20191106_slide1_of_20180607_Image006_ch01.tif:0233-0201	1.574e-07	33.106	33			background		20180723_slide2from07.06_Image009_ch01.tif:0251-0324	7.49	39.37	38					20180725_slide3from07.06_Image012_ch01.tif:0265-0196	8.68	24.04	22
		20191106_slide1_of_20180607_Image006_ch02.tif:0233-0201	1.574e-07	64.127	61					20180723_slide2from07.06_Image009_ch02.tif:0251-0324	7.49	28.47	27					20180725_slide3from07.06_Image012_ch02.tif:0265-0196	8.68	41.07	40
	14	20191106_slide1_of_20180607_Image010_ch01.tif:0252-0344	4.131e-09	101.633	103		0.581929	spot	14	20180723_slide2from07.06_Image011_ch01.tif:0227-0256	0.86	95.2	94		0.248459		14	20180725_slide3from07.06_Image015_ch01.tif:0210-0286	0.44	71.51	69		0.187339
		20191106_slide1_of_20180607_Image010_ch02.tif:0252-0344	4.131e-09	117.807	117					20180723_slide2from07.06_Image011_ch02.tif:0227-0256	0.86	74.94	73					20180725_slide3from07.06_Image015_ch02.tif:0210-0286	0.44	48.55	47
		20191106_slide1_of_20180607_Image010_ch01.tif:0333-0205	5.593e-08	28.478	28			background		20180723_slide2from07.06_Image011_ch01.tif:0223-0354	6.48	33.54	31					20180725_slide3from07.06_Image015_ch01.tif:0316-0261	11.4	20.96	19
		20191106_slide1_of_20180607_Image010_ch02.tif:0333-0205	5.593e-08	75.236	72					20180723_slide2from07.06_Image011_ch02.tif:0223-0354	6.48	59.62	58					20180725_slide3from07.06_Image015_ch02.tif:0316-0261	11.4	39.08	38
	15	20191106_slide1_of_20180607_Image014_ch01.tif:0248-0319	6.511e-09	70.255	72		0.963522	spot	15	20180723_slide2from07.06_Image013_ch01.tif:0260-0261	0.67	107.12	105		0.298433		15	20180725_slide3from07.06_Image017_ch01.tif:0213-0293	0.67	56.42	53		0.127289
		20191106_slide1_of_20180607_Image014_ch02.tif:0248-0319	6.511e-09	100.003	98					20180723_slide2from07.06_Image013_ch02.tif:0260-0261	0.67	82.61	81					20180725_slide3from07.06_Image017_ch02.tif:0213-0293	0.67	39.06	38
		20191106_slide1_of_20180607_Image014_ch01.tif:0167-0313	4.709e-08	28.01	28			background		20180723_slide2from07.06_Image013_ch01.tif:0241-0340	5.08	43.32	41					20180725_slide3from07.06_Image017_ch01.tif:0300-0355	12.26	12.74	11
		20191106_slide1_of_20180607_Image014_ch02.tif:0167-0313	4.709e-08	59.299	57					20180723_slide2from07.06_Image013_ch02.tif:0241-0340	5.08	63.57	62					20180725_slide3from07.06_Image017_ch02.tif:0300-0355	12.26	33.5	32
F3H Analysis (Dnmt1 & PAF) of replicate III (slides 8-10 transfected on 06.06.2018)
				intensity grey value								intensity grey value								intensity grey value
WT		label	area	mean	median		ratio	DM		label	area	mean	median		ratio	ctrl		label	area	mean	median		ratio
	1	Experiment_Series004_z08_ch01.tif:0246-0271	0.61	35.48	34		0.452487		1	Experiment_Series020_z09_ch01.tif:0233-0282	0.74	191.85	194		0.319188		1	20180726_slide10from07.06_Image002_ch01.tif:0245-0189	0.61	82.8	81		0.310264
		Experiment_Series004_z08_ch02.tif:0246-0271	0.61	29.73	29					Experiment_Series020_z09_ch02.tif:0233-0282	0.74	106.23	106					20180726_slide10from07.06_Image002_ch02.tif:0245-0189	0.61	80.55	80
		Experiment_Series004_z08_ch01.tif:0222-0210	5.62	10.75	9					Experiment_Series020_z09_ch01.tif:0225-0338	8.27	67.66	67					20180726_slide10from07.06_Image002_ch01.tif:0264-0298	12.07	36.13	36
		Experiment_Series004_z08_ch02.tif:0222-0210	5.62	18.54	18					Experiment_Series020_z09_ch02.tif:0225-0338	8.27	66.59	66					20180726_slide10from07.06_Image002_ch02.tif:0264-0298	12.07	66.07	65
	2	Experiment_Series007_z06_ch01.tif:0348-0416	0.72	77	73		0.0659906		2	Experiment_Series022_z08_ch01.tif:0329-0295	0.72	147.71	146		0.232772		2	20180726_slide10from07.06_Image004_ch01.tif:0165-0165	0.97	83.23	81		0.176079
		Experiment_Series007_z06_ch02.tif:0348-0416	0.72	21.29	21					Experiment_Series022_z08_ch02.tif:0329-0295	0.72	101.7	102					20180726_slide10from07.06_Image004_ch02.tif:0165-0165	0.97	69.26	69
		Experiment_Series007_z06_ch01.tif:0416-0362	2.55	10.93	9					Experiment_Series022_z08_ch01.tif:0248-0256	10	42.07	41					20180726_slide10from07.06_Image004_ch01.tif:0339-0245	13.33	17.18	17
		Experiment_Series007_z06_ch02.tif:0416-0362	2.55	16.93	16					Experiment_Series022_z08_ch02.tif:0248-0256	10	77.11	77					20180726_slide10from07.06_Image004_ch02.tif:0339-0245	13.33	57.63	57
	3	Experiment_Series009_z11_ch01.tif:0304-0337	0.72	155.56	158		0.219333		3	Experiment_Series031_z4_ch01.tif:0276-0413	0.86	86	80		-0.0213298		3	20180726_slide10from07.06_Image008_ch01.tif:0197-0159	0.67	70.56	67		0.0142969
		Experiment_Series009_z11_ch02.tif:0304-0337	0.72	86.66	87					Experiment_Series031_z4_ch02.tif:0276-0413	0.86	33.18	33					20180726_slide10from07.06_Image008_ch02.tif:0197-0159	0.67	44.81	44
		Experiment_Series009_z11_ch01.tif:0281-0224	11.33	34.42	33					Experiment_Series031_z4_ch01.tif:0298-0249	21.53	25.99	24					20180726_slide10from07.06_Image008_ch01.tif:0242-0279	9.18	19.5	18
		Experiment_Series009_z11_ch02.tif:0281-0224	11.33	60.09	60					Experiment_Series031_z4_ch02.tif:0298-0249	21.53	34.46	33					20180726_slide10from07.06_Image008_ch02.tif:0242-0279	9.18	44.08	43
	4	Experiment_Series012_z06_ch01.tif:0228-0329	0.51	72.44	70		0.408649		4	Experiment_Series033_z5_ch01.tif:0284-0159	0.56	185.14	186		0.181564		4	20180726_slide10from07.06_Image010_ch01.tif:0270-0383	0.62	70.72	69		0.576786
		Experiment_Series012_z06_ch02.tif:0228-0329	0.51	60.82	59					Experiment_Series033_z5_ch02.tif:0284-0159	0.56	66.07	65					20180726_slide10from07.06_Image010_ch02.tif:0270-0383	0.62	104.26	104
		Experiment_Series012_z06_ch01.tif:0203-0220	3.41	17.87	16					Experiment_Series033_z5_ch01.tif:0287-0332	17.99	81.32	80					20180726_slide10from07.06_Image010_ch01.tif:0240-0160	31.22	25.92	25
		Experiment_Series012_z06_ch02.tif:0203-0220	3.41	38.52	38					Experiment_Series033_z5_ch02.tif:0287-0332	17.99	47.22	47					20180726_slide10from07.06_Image010_ch02.tif:0240-0160	31.22	78.42	76
	5	Experiment_Series014_z10_ch01.tif:0322-0263	0.98	210.18	222		0.36855		5	Experiment_Series040_z06_ch01.tif:0228-0178	0.56	172.16	173		0.0115699		5	20180726_slide10from07.06_Image017_ch01.tif:0395-0332	0.91	33.86	32		0.141933
		Experiment_Series014_z10_ch02.tif:0322-0263	0.98	108.23	107					Experiment_Series040_z06_ch02.tif:0228-0178	0.56	47.81	47					20180726_slide10from07.06_Image017_ch02.tif:0395-0332	0.91	19.97	19
		Experiment_Series014_z10_ch01.tif:0299-0312	4.68	18.13	17					Experiment_Series040_z06_ch01.tif:0393-0184	10.19	45.97	44					20180726_slide10from07.06_Image017_ch01.tif:0292-0324	26.5	12.23	11
		Experiment_Series014_z10_ch02.tif:0299-0312	4.68	37.45	37					Experiment_Series040_z06_ch02.tif:0393-0184	10.19	46.35	46					20180726_slide10from07.06_Image017_ch02.tif:0292-0324	26.5	16.9	16
	6	Experiment_Series016_z09_ch01.tif:0367-0203	0.47	162.19	164		0.093164		6	Experiment_Series042_z06_ch01.tif:0313-0259	0.47	148.92	149		0.0330758		6	20180726_slide10from07.06_Image019_ch01.tif:0063-0392	0.65	68.77	68		-0.154974
		Experiment_Series016_z09_ch02.tif:0367-0203	0.47	32.4	32					Experiment_Series042_z06_ch02.tif:0313-0259	0.47	42.79	43					20180726_slide10from07.06_Image019_ch02.tif:0063-0392	0.65	14.49	14
		Experiment_Series016_z09_ch01.tif:0323-0302	16.3	43.26	42					Experiment_Series042_z06_ch01.tif:0278-0318	13.55	42.8	42					20180726_slide10from07.06_Image019_ch01.tif:0243-0250	16.21	12.18	11
		Experiment_Series016_z09_ch02.tif:0323-0302	16.3	21.32	21					Experiment_Series042_z06_ch02.tif:0278-0318	13.55	39.28	39					20180726_slide10from07.06_Image019_ch02.tif:0243-0250	16.21	23.26	22
	7	Experiment_Series018_z09_ch01.tif:0363-0202	0.92	113.37	113		0.14053		7	Experiment_Series044_z07_ch01.tif:0336-0222	0.67	105.56	104		0.0906949		7	20180726_slide10from07.06_Image021_ch01.tif:0270-0329	0.82	81.86	78		0.131373
		Experiment_Series018_z09_ch02.tif:0363-0202	0.92	98.94	98					Experiment_Series044_z07_ch02.tif:0336-0222	0.67	27.96	28					20180726_slide10from07.06_Image021_ch02.tif:0270-0329	0.82	19.98	18
		Experiment_Series018_z09_ch01.tif:0222-0320	8.44	32.96	32					Experiment_Series044_z07_ch01.tif:0250-0154	29.3	29.15	28					20180726_slide10from07.06_Image021_ch01.tif:0224-0250	7.33	9.09	8
		Experiment_Series018_z09_ch02.tif:0222-0320	8.44	87.64	87					Experiment_Series044_z07_ch02.tif:0250-0154	29.3	21.03	20					20180726_slide10from07.06_Image021_ch02.tif:0224-0250	7.33	10.42	9
	8	Experiment_Series052_z05_ch01.tif:0319-0309	0.61	76.51	73		0.156415		8	20191106_slide9_of_20180607_Image002_ch01.tif:0395-0211	4.595e-09	120.391	126		0.333491		8	20180726_slide10from07.06_Image025_ch01.tif:0366-0192	0.91	63.36	61		0.0651278
		Experiment_Series052_z05_ch02.tif:0319-0309	0.61	27.2	25					20191106_slide9_of_20180607_Image002_ch02.tif:0395-0211	4.595e-09	101.871	102					20180726_slide10from07.06_Image025_ch02.tif:0366-0192	0.91	34.31	33
		Experiment_Series052_z05_ch01.tif:0274-0324	2.65	23.51	22					20191106_slide9_of_20180607_Image002_ch01.tif:0160-0215	3.103e-07	33.543	33					20180726_slide10from07.06_Image025_ch01.tif:0200-0256	6.3	14.84	13
		Experiment_Series052_z05_ch02.tif:0274-0324	2.65	18.91	18					20191106_slide9_of_20180607_Image002_ch02.tif:0160-0215	3.103e-07	72.908	70					20180726_slide10from07.06_Image025_ch02.tif:0200-0256	6.3	31.15	30
	9	Experiment_Series056_z05_ch01.tif:0223-0299	0.56	183.68	186		0.145262		9	20191106_slide9_of_20180607_Image008_ch01.tif:0367-0224	4.061e-09	117.107	120		0.313982		9	20180726_slide10from07.06_Image027_ch01.tif:0214-0403	0.72	115.85	112		-0.0742579
		Experiment_Series056_z05_ch02.tif:0223-0299	0.56	94.52	94					20191106_slide9_of_20180607_Image008_ch02.tif:0367-0224	4.061e-09	80.544	77					20180726_slide10from07.06_Image027_ch02.tif:0214-0403	0.72	38.16	36
		Experiment_Series056_z05_ch01.tif:0299-0317	8.01	30.44	28					20191106_slide9_of_20180607_Image008_ch01.tif:0404-0185	6.009e-08	18.318	18					20180726_slide10from07.06_Image027_ch01.tif:0226-0204	25.14	9.06	8
		Experiment_Series056_z05_ch02.tif:0299-0317	8.01	72.26	72					20191106_slide9_of_20180607_Image008_ch02.tif:0404-0185	6.009e-08	49.526	44					20180726_slide10from07.06_Image027_ch02.tif:0226-0204	25.14	46.09	44
	10	Experiment_Series058_z06_ch01.tif:0331-0247	0.67	110.08	108		0.230154		10	20191106_slide9_of_20180607_Image010_ch01.tif:0310-0239	3.176e-09	73.527	74		0.44596		10	20180726_slide10from07.06_Image029_ch01.tif:0250-0301	1.05	105.99	104		0.0748558
		Experiment_Series058_z06_ch02.tif:0331-0247	0.67	101.77	102					20191106_slide9_of_20180607_Image010_ch02.tif:0310-0239	3.176e-09	86.498	83					20180726_slide10from07.06_Image029_ch02.tif:0250-0301	1.05	23.81	22
		Experiment_Series058_z06_ch01.tif:0263-0219	8.81	31.35	30					20191106_slide9_of_20180607_Image010_ch01.tif:0265-0333	1.061e-07	15.08	15					20180726_slide10from07.06_Image029_ch01.tif:0342-0250	16.87	8.87	8
		Experiment_Series058_z06_ch02.tif:0263-0219	8.81	83.65	83					20191106_slide9_of_20180607_Image010_ch02.tif:0265-0333	1.061e-07	60.433	57					20180726_slide10from07.06_Image029_ch02.tif:0342-0250	16.87	16.54	14
	11	Experiment_Series063_z05_ch01.tif:0258-0186	0.67	109.5	107		0.0576647		11	20191106_slide9_of_20180607_Image015_ch01.tif:0307-0178	4.118e-09	132.226	134		0.254503		11	20191106_slide10_of_20180607_Image004_ch01.tif:0268-0227	3.743e-09	100.065	103		0.229967
		Experiment_Series063_z05_ch02.tif:0258-0186	0.67	100.81	100					20191106_slide9_of_20180607_Image015_ch02.tif:0307-0178	4.118e-09	98.764	100					20191106_slide10_of_20180607_Image004_ch02.tif:0268-0227	3.743e-09	56.775	55
		Experiment_Series063_z05_ch01.tif:0255-0290	3	32.85	31					20191106_slide9_of_20180607_Image015_ch01.tif:0217-0213	1.72e-07	16.793	17					20191106_slide10_of_20180607_Image004_ch01.tif:0210-0302	1.4e-07	11.822	12
		Experiment_Series063_z05_ch02.tif:0255-0290	3	96.39	96					20191106_slide9_of_20180607_Image015_ch02.tif:0217-0213	1.72e-07	69.386	67					20191106_slide10_of_20180607_Image004_ch02.tif:0210-0302	1.4e-07	36.482	35
	12	Experiment_Series066_z06_ch01.tif:0316-0191	0.92	111.08	108		0.271205		12	20191106_slide9_of_20180607_Image017_ch01.tif:0159-0138	3.755e-09	69.465	71		0.201271		12	20191106_slide10_of_20180607_Image006_ch01.tif:0342-0362	2.533e-09	98.733	100		0.0781489
		Experiment_Series066_z06_ch02.tif:0316-0191	0.92	66.08	66					20191106_slide9_of_20180607_Image017_ch02.tif:0159-0138	3.755e-09	82.664	81					20191106_slide10_of_20180607_Image006_ch02.tif:0342-0362	2.533e-09	38.836	37
		Experiment_Series066_z06_ch01.tif:0303-0237	5.61	29.26	27					20191106_slide9_of_20180607_Image017_ch01.tif:0212-0283	1.446e-07	28.222	28					20191106_slide10_of_20180607_Image006_ch01.tif:0199-0215	1.15e-07	10.504	10
		Experiment_Series066_z06_ch02.tif:0303-0237	5.61	43.89	44					20191106_slide9_of_20180607_Image017_ch02.tif:0212-0283	1.446e-07	74.363	72					20191106_slide10_of_20180607_Image006_ch02.tif:0199-0215	1.15e-07	31.941	30
	13	Experiment_Series068_z06_ch01.tif:0259-0246	1.14	102.25	101		0.186646		13	20191106_slide9_of_20180607_Image019_ch01.tif:0235-0339	4.655e-09	124.523	128		0.288085		13	20191106_slide10_of_20180607_Image008_ch01.tif:0316-0180	4.028e-09	125.996	132		0.126703
		Experiment_Series068_z06_ch02.tif:0259-0246	1.14	43.5	43					20191106_slide9_of_20180607_Image019_ch02.tif:0235-0339	4.655e-09	105.763	106					20191106_slide10_of_20180607_Image008_ch02.tif:0316-0180	4.028e-09	73.213	71
		Experiment_Series068_z06_ch01.tif:0309-0191	4.36	30.51	28					20191106_slide9_of_20180607_Image019_ch01.tif:0260-0252	1.27e-07	37.323	37					20191106_slide10_of_20180607_Image008_ch01.tif:0257-0281	1.894e-07	11.792	12
		Experiment_Series068_z06_ch02.tif:0309-0191	4.36	30.11	30					20191106_slide9_of_20180607_Image019_ch02.tif:0260-0252	1.27e-07	80.642	78					20191106_slide10_of_20180607_Image008_ch02.tif:0257-0281	1.894e-07	58.743	57
	14	Experiment_Series070_z07_ch01.tif:0151-0363	0.82	79.56	78		0.193975		14	20191106_slide9_of_20180607_Image021_ch01.tif:0064-0297	3.976e-09	130.345	130		0.107043		14	20191106_slide10_of_20180607_Image010_ch01.tif:0144-0267	4.546e-09	67.56	69		0.265218
		Experiment_Series070_z07_ch02.tif:0151-0363	0.82	31.96	32					20191106_slide9_of_20180607_Image021_ch02.tif:0064-0297	3.976e-09	54.741	53					20191106_slide10_of_20180607_Image010_ch02.tif:0144-0267	4.546e-09	49.778	48
		Experiment_Series070_z07_ch01.tif:0283-0052	6.25	13.83	11					20191106_slide9_of_20180607_Image021_ch01.tif:0264-0264	1.858e-07	30.469	30					20191106_slide10_of_20180607_Image010_ch01.tif:0336-0142	7.057e-08	11.278	11
		Experiment_Series070_z07_ch02.tif:0283-0052	6.25	19.21	19					20191106_slide9_of_20180607_Image021_ch02.tif:0264-0264	1.858e-07	44.05	42					20191106_slide10_of_20180607_Image010_ch02.tif:0336-0142	7.057e-08	34.851	33
	15	20191106_slide8_of_20180607_Image004_ch01.tif:0184-0296	3.814e-09	95.819	97		0.805576		15	20191106_slide9_of_20180607_Image023_ch01.tif:0212-0327	2.46e-09	139.297	139		0.149834		15	20191106_slide10_of_20180607_Image012_ch01.tif:0280-0274	5.11e-09	89.165	92		0.177116
		20191106_slide8_of_20180607_Image004_ch02.tif:0184-0296	3.814e-09	122.826	120					20191106_slide9_of_20180607_Image023_ch02.tif:0212-0327	2.46e-09	81.391	80					20191106_slide10_of_20180607_Image012_ch02.tif:0280-0274	5.11e-09	52.227	50
		20191106_slide8_of_20180607_Image004_ch01.tif:0292-0242	6.829e-08	40.651	41					20191106_slide9_of_20180607_Image023_ch01.tif:0287-0208	7.709e-08	54.136	54					20191106_slide10_of_20180607_Image012_ch01.tif:0216-0194	5.806e-08	13.689	14
		20191106_slide8_of_20180607_Image004_ch02.tif:0292-0242	6.829e-08	78.384	76					20191106_slide9_of_20180607_Image023_ch02.tif:0287-0208	7.709e-08	68.631	67					20191106_slide10_of_20180607_Image012_ch02.tif:0216-0194	5.806e-08	38.859	37

## Sheet: Figure 6
Figure 6a-f
Figures in 6a,b,c,d,e,and f are based on the RRBS data deposited and available at ArrayExpress (EMBL-EBI) under accessions E-MTAB-7930
http://www.ebi.ac.uk/arrayexpress/experiments/E-MTAB-7930

## Sheet: Supplementary Figure 1
Uncropped images

## Sheet: Supplementary Figure 2
Uncropped images

## Sheet: Supplementary Figure 3
Uncropped images
Fig. S3d
RFTS:H3Ub2							RFTS:PAF15Ub2							RFTS
frame	I(0)	concentration	⇒X40	I(0)/c	Rg		frame	I(0)	concentration	⇒X40	I(0)/c	Rg		frame	I(0)	concentration	⇒X35	I(0)/c	Rg
0	0	0.0340207	1.36083	0	0	0	0	0.00085811	0.0145848	0.583393	0.0588358	7.01673	0.588358	0	0.00298743	0.00900626	0.315219	0.331706	49.4287	3.31706
1	0.000608418	0.0355287	1.42115	0.0171247	13.8402	0.171247	1	0.000477286	0.0132017	0.528069	0.0361533	15.9241	0.361533	1	0.000855574	0.00900626	0.315219	0.0949977	14.474	0.949977
2	0.000220282	0.0370881	1.48352	0.00593943	14.8052	0.0593943	2	0.000276435	0.0114329	0.457317	0.0241788	12.8575	0.241788	2	0.000936933	0.00900626	0.315219	0.104031	13.3405	1.04031
3	0.000834909	0.0383585	1.53434	0.021766	7.61855	0.21766	3	0.000569699	0.010787	0.431479	0.0528136	4.0481	0.528136	3	0.000560781	0.00900626	0.315219	0.0622657	8.46573	0.622657
4	0.00130537	0.0396435	1.58574	0.0329278	21.1988	0.329278	4	0.000191243	0.00951549	0.38062	0.0200981	7.64194	0.200981	4	0.00075166	0.00900626	0.315219	0.0834598	14.7318	0.834598
5	0.00275492	0.0428353	1.71341	0.0643143	32.0159	0.643143	5	0.00128625	0.00988264	0.395305	0.130153	15.8029	1.30153	5	0.000916092	0.00900626	0.315219	0.101717	13.2791	1.01717
6	0.00119825	0.0469819	1.87927	0.0255045	22.7151	0.255045	6	0	0.00900919	0.360368	0	0	0	6	0.000747826	0.00900626	0.315219	0.0830341	16.7638	0.830341
7	0.000948014	0.0504023	2.01609	0.018809	18.6104	0.18809	7	0.000773849	0.0100371	0.401485	0.0770986	13.8294	0.770986	7	0.000665141	0.00900626	0.315219	0.0738532	15.5604	0.738532
8	0.00135343	0.0513353	2.05341	0.0263645	22.9384	0.263645	8	0.00125234	0.0102266	0.409064	0.122459	18.1582	1.22459	8	0.000418684	0.00900626	0.315219	0.0464881	4.19065	0.464881
9	0.00126937	0.0520086	2.08034	0.0244069	25.6451	0.244069	9	0.00161273	0.0109139	0.436556	0.147769	21.2215	1.47769	9	0.000402965	0.00900626	0.315219	0.0447428	2.62416	0.447428
10	0.00190767	0.0515063	2.06025	0.0370376	35.8982	0.370376	10	0.000731748	0.0112747	0.450988	0.0649018	12.6649	0.649018	10	0.000367079	0.00900626	0.315219	0.0407582	10.986	0.407582
11	0.00128085	0.0522685	2.09074	0.0245052	25.7726	0.245052	11	0.000428403	0.0102668	0.410672	0.0417271	1.38729	0.417271	11	0.00043542	0.00900626	0.315219	0.0483464	12.0793	0.483464
12	0.00377243	0.0527368	2.10947	0.0715332	92.6272	0.715332	12	0.000817388	0.00921065	0.368426	0.0887438	13.6393	0.887438	12	0.000666567	0.00900626	0.315219	0.0740115	15.5966	0.740115
13	0.00121081	0.0531084	2.12433	0.0227989	19.5412	0.227989	13	0.00177861	0.00786477	0.314591	0.226149	30.4075	2.26149	13	0.00061501	0.00900626	0.315219	0.068287	10.3246	0.68287
14	0.000976297	0.0519133	2.07653	0.0188063	17.8394	0.188063	14	0.000561239	0.0101553	0.406212	0.0552657	5.59719	0.552657	14	0.00235197	0.00900626	0.315219	0.261148	25.2361	2.61148
15	0.00111369	0.0491604	1.96641	0.0226542	22.3468	0.226542	15	0.001108	0.0101807	0.40723	0.108833	19.3858	1.08833	15	0.000850647	0.00900626	0.315219	0.0944507	14.6965	0.944507
16	0.00090972	0.0468065	1.87226	0.0194358	18.8527	0.194358	16	0.000767578	0.0106113	0.424454	0.0723356	13.9789	0.723356	16	0.00190812	0.00900626	0.315219	0.211866	27.0504	2.11866
17	0.000806251	0.0450415	1.80166	0.0179002	13.5998	0.179002	17	0.00059978	0.00785943	0.314377	0.0763135	10.8994	0.763135	17	0.000560652	0.00900626	0.315219	0.0622514	14.3515	0.622514
18	0.00103759	0.0458005	1.83202	0.0226545	19.2494	0.226545	18	0.000189234	0.00740336	0.296134	0.0255606	18.8238	0.255606	18	0.000168678	0.0103681	0.362885	0.0162689	9.06275	0.162689
19	0.000880073	0.0449061	1.79624	0.0195981	16.3566	0.195981	19	0.00057329	0.00805863	0.322345	0.0711399	16.3645	0.711399	19	0.000384366	0.0128644	0.450253	0.0298783	1.90183	0.298783
20	0.000911868	0.0441422	1.76569	0.0206575	18.4373	0.206575	20	0.002306	0.00965523	0.386209	0.238834	27.561	2.38834	20	0.00086756	0.0175287	0.613505	0.0494937	40.839	0.494937
21	0.000842679	0.0435329	1.74132	0.0193573	15.6904	0.193573	21	0.000144657	0.00932572	0.373029	0.0155116	18.5361	0.155116	21	0.000808914	0.0209822	0.734378	0.0385524	12.8803	0.385524
22	0.00137431	0.0481521	1.92608	0.028541	23.9305	0.28541	22	0.00125882	0.0103666	0.414665	0.12143	25.4172	1.2143	22	0.00295862	0.024664	0.863238	0.119957	35.118	1.19957
23	0.00134917	0.0583122	2.33249	0.023137	20.8071	0.23137	23	0.0004573	0.0125988	0.503952	0.0362971	22.9677	0.362971	23	0.00102158	0.0277609	0.971633	0.0367992	15.1526	0.367992
24	0.00180961	0.0732416	2.92967	0.0247074	21.6239	0.247074	24	0.00132954	0.019749	0.789962	0.0673217	25.897	0.673217	24	0.00148438	0.0356825	1.24889	0.0415996	21.412	0.415996
25	0.0030953	0.0943215	3.77286	0.0328165	25.8043	0.328165	25	0.00148038	0.0311692	1.24677	0.047495	19.8951	0.47495	25	0.00156536	0.048314	1.69099	0.0323997	22.294	0.323997
26	0.00445957	0.124671	4.98683	0.0357708	24.7736	0.357708	26	0.00234693	0.0483389	1.93355	0.0485516	22.7876	0.485516	26	0.00212487	0.0686616	2.40316	0.030947	24.64	0.30947
27	0.006443	0.167049	6.68196	0.0385695	23.8	0.385695	27	0.0037375	0.0760919	3.04368	0.0491182	24.1257	0.491182	27	0.00295364	0.0969257	3.3924	0.0304732	24.8978	0.304732
28	0.00919203	0.222823	8.9129	0.0412527	23.9936	0.412527	28	0.00563676	0.117028	4.68111	0.0481661	24.5587	0.481661	28	0.00421756	0.137799	4.82297	0.0306066	24.3107	0.306066
29	0.0128275	0.292913	11.7165	0.0437928	24.4376	0.437928	29	0.0080513	0.173528	6.94112	0.0463977	24.2188	0.463977	29	0.0057197	0.191476	6.70167	0.0298716	22.1725	0.298716
30	0.0167097	0.375666	15.0267	0.0444802	24.3169	0.444802	30	0.0112505	0.246539	9.86155	0.0456338	24.2917	0.456338	30	0.00805726	0.261451	9.15078	0.0308175	22.0578	0.308175
31	0.0214186	0.469042	18.7617	0.0456646	24.3774	0.456646	31	0.0152614	0.334473	13.3789	0.0456282	24.3845	0.456282	31	0.0107655	0.347472	12.1615	0.0309824	21.7339	0.309824
32	0.0264269	0.56716	22.6864	0.0465951	24.5563	0.465951	32	0.0200384	0.438363	17.5345	0.0457119	24.4929	0.457119	32	0.014149	0.449999	15.75	0.0314423	21.9618	0.314423
33	0.0316788	0.667114	26.6846	0.0474863	24.7543	0.474863	33	0.0253966	0.552458	22.0983	0.0459702	24.3509	0.459702	33	0.0176627	0.566112	19.8139	0.0312	22.0115	0.312
34	0.0364911	0.761849	30.4739	0.0478981	24.7116	0.478981	34	0.0311018	0.674969	26.9988	0.0460788	24.4322	0.460788	34	0.0216478	0.689679	24.1387	0.0313882	22.0017	0.313882
35	0.0406864	0.846117	33.8447	0.048086	24.5383	0.48086	35	0.0371921	0.800987	32.0395	0.0464328	24.6117	0.464328	35	0.0257334	0.815062	28.5272	0.0315723	22.1071	0.315723
36	0.0444074	0.91444	36.5776	0.0485624	24.6102	0.485624	36	0.043147	0.922267	36.8907	0.0467836	24.833	0.467836	36	0.0295642	0.932579	32.6403	0.0317016	21.9961	0.317016
37	0.0470985	0.961144	38.4457	0.0490026	24.6602	0.490026	37	0.0483672	1.02998	41.1993	0.0469593	24.6057	0.469593	37	0.0329616	1.03746	36.311	0.0317716	22.0657	0.317716
38	0.0482405	0.984227	39.3691	0.0490136	24.4731	0.490136	38	0.0527431	1.11351	44.5404	0.0473665	24.5911	0.473665	38	0.0357829	1.12205	39.2718	0.0318906	22.0971	0.318906
39	0.0482629	0.984926	39.3971	0.0490015	24.3522	0.490015	39	0.055751	1.1725	46.8999	0.047549	24.6261	0.47549	39	0.0376615	1.18028	41.3096	0.0319091	22.0896	0.319091
40	0.0472957	0.968245	38.7298	0.0488468	24.2686	0.488468	40	0.0570372	1.20189	48.0755	0.0474563	24.4087	0.474563	40	0.0387318	1.20776	42.2715	0.0320692	22.1327	0.320692
41	0.0455822	0.935944	37.4378	0.0487018	24.4063	0.487018	41	0.0568983	1.20348	48.1392	0.0472781	24.2247	0.472781	41	0.0385664	1.20222	42.0779	0.0320792	22.0395	0.320792
42	0.0430327	0.888691	35.5476	0.0484226	24.5515	0.484226	42	0.0558405	1.17613	47.0451	0.0474783	24.2453	0.474783	42	0.0376478	1.16922	40.9228	0.032199	22.1106	0.32199
43	0.0395029	0.828591	33.1436	0.0476748	24.3012	0.476748	43	0.0534151	1.12611	45.0445	0.0474332	24.2735	0.474332	43	0.0357864	1.11344	38.9704	0.0321404	22.0673	0.321404
44	0.03588	0.761124	30.445	0.0471408	24.3594	0.471408	44	0.0503001	1.05709	42.2834	0.0475838	24.4302	0.475838	44	0.0334115	1.04211	36.4738	0.0320615	22.1746	0.320615
45	0.0322375	0.691154	27.6462	0.046643	24.2922	0.46643	45	0.0463303	0.976011	39.0404	0.047469	24.6107	0.47469	45	0.0305197	0.958703	33.5546	0.0318344	22.0729	0.318344
46	0.0286154	0.622789	24.9115	0.0459472	24.229	0.459472	46	0.0417181	0.886917	35.4767	0.0470372	24.6767	0.470372	46	0.0274964	0.867844	30.3745	0.0316836	22.1408	0.316836
47	0.0254704	0.557144	22.2858	0.045716	24.3411	0.45716	47	0.0371025	0.795913	31.8365	0.0466163	24.6762	0.466163	47	0.0243717	0.77505	27.1268	0.0314453	22.1116	0.314453
48	0.0223231	0.494524	19.781	0.0451406	24.457	0.451406	48	0.0325652	0.706676	28.267	0.0460823	24.5613	0.460823	48	0.0210152	0.683098	23.9084	0.0307646	21.8509	0.307646
49	0.0194155	0.435758	17.4303	0.0445557	24.3905	0.445557	49	0.0286311	0.621977	24.8791	0.0460324	24.5825	0.460324	49	0.0180987	0.596756	20.8864	0.0303285	21.7309	0.303285
50	0.0163467	0.382486	15.2995	0.042738	23.7701	0.42738	50	0.0248001	0.543188	21.7275	0.0456566	24.7299	0.456566	50	0.0153184	0.517678	18.1187	0.0295906	21.511	0.295906
51	0.0139048	0.335155	13.4062	0.0414876	23.4284	0.414876	51	0.0213385	0.470564	18.8226	0.0453467	24.6298	0.453467	51	0.013135	0.446004	15.6101	0.0294504	21.5683	0.294504
52	0.0119078	0.29303	11.7212	0.0406368	23.5267	0.406368	52	0.018257	0.405257	16.2103	0.0450504	24.6621	0.450504	52	0.011214	0.382345	13.3821	0.0293295	21.8201	0.293295
53	0.0102779	0.255191	10.2076	0.0402754	23.828	0.402754	53	0.0153282	0.347335	13.8934	0.0441309	24.1651	0.441309	53	0.00946014	0.326564	11.4297	0.0289687	21.7098	0.289687
54	0.00856996	0.222227	8.88907	0.0385641	23.336	0.385641	54	0.0130245	0.297361	11.8945	0.0438002	24.4682	0.438002	54	0.00826967	0.278935	9.76273	0.0296473	22.2813	0.296473
55	0.00752376	0.194066	7.76265	0.038769	24.0819	0.38769	55	0.0107137	0.254107	10.1643	0.0421622	23.8976	0.421622	55	0.00669175	0.236576	8.28017	0.0282858	21.4558	0.282858
56	0.00649964	0.169413	6.7765	0.0383657	24.3856	0.383657	56	0.00945863	0.216076	8.64303	0.0437746	25.175	0.437746	56	0.00567564	0.198609	6.9513	0.028577	21.8413	0.28577
57	0.00545329	0.148162	5.92646	0.0368064	23.5609	0.368064	57	0.00785271	0.186162	7.44649	0.0421821	24.6661	0.421821	57	0.00483805	0.168284	5.88995	0.0287492	22.2948	0.287492
58	0.00445246	0.13028	5.2112	0.0341761	22.523	0.341761	58	0.00671234	0.160301	6.41205	0.0418733	24.4969	0.418733	58	0.00406962	0.143828	5.03396	0.0282951	21.8121	0.282951
59	0.0039138	0.114445	4.57778	0.0341982	22.0735	0.341982	59	0.00572628	0.13941	5.57639	0.0410751	24.4195	0.410751	59	0.00347224	0.123407	4.31926	0.0281364	21.3039	0.281364
60	0.00331265	0.0994629	3.97851	0.0333054	21.4389	0.333054	60	0.00481732	0.116862	4.6745	0.0412221	23.3005	0.412221	60	0.00407264	0.105241	3.68342	0.0386984	27.5507	0.386984
61	0.00307486	0.0846362	3.38545	0.0363303	24.9158	0.363303	61	0.00397272	0.0980706	3.92282	0.0405088	22.8935	0.405088	61	0.00289717	0.0872084	3.05229	0.0332212	22.1015	0.332212
62	0.00267905	0.0720209	2.88084	0.0371982	25.6933	0.371982	62	0.00369111	0.0827445	3.30978	0.0446085	25.7061	0.446085	62	0.00281858	0.073368	2.56788	0.038417	24.2989	0.38417
63	0.00251725	0.0623647	2.49459	0.0403634	26.9126	0.403634	63	0.00340844	0.0702552	2.81021	0.0485151	26.6258	0.485151	63	0.00303439	0.059986	2.09951	0.050585	25.9992	0.50585
64	0.00223933	0.0555004	2.22002	0.040348	27.3339	0.40348	64	0.00276714	0.0593485	2.37394	0.0466252	23.587	0.466252	64	0.00301038	0.0502456	1.7586	0.0599133	25.6186	0.599133
65	0.00201199	0.0481565	1.92626	0.0417803	26.9683	0.417803	65	0.00219208	0.0485399	1.9416	0.0451603	20.6806	0.451603	65	0.00333602	0.0411135	1.43897	0.0811418	28.8565	0.811418
66	0.00201019	0.0407017	1.62807	0.0493883	27.4451	0.493883	66	0.00215742	0.0410806	1.64323	0.0525167	22.2024	0.525167	66	0.000748973	0.036233	1.26816	0.020671	18.5513	0.20671
67	0.00162182	0.0334067	1.33627	0.0485477	26.4586	0.485477	67	0.0025843	0.0339279	1.35712	0.0761704	28.1287	0.761704	67	0.000521933	0.0342505	1.19877	0.0152387	8.55864	0.152387
68	0.00165285	0.0272479	1.08992	0.0606596	24.3811	0.606596	68	0.00147133	0.028783	1.15132	0.051118	16.0304	0.51118	68	0.000420579	0.0342505	1.19877	0.0122795	12.5015	0.122795
69	0.00128578	0.020816	0.83264	0.0617688	16.8877	0.617688	69	0.00118278	0.0236692	0.946769	0.0499712	15.4975	0.499712	69	0.000598433	0.0342505	1.19877	0.0174723	15.9182	0.174723
70	0.00129932	0.0157599	0.630396	0.0824447	16.5996	0.824447	70	0.00127947	0.0206244	0.824977	0.0620367	15.8291	0.620367
71	0.00108402	0.0121493	0.485972	0.0892249	11.5119	0.892249	71	0.0013602	0.0174402	0.697609	0.0779921	17.348	0.779921
72	0.000749969	0.0111633	0.446532	0.0671817	12.8664	0.671817	72	0.00151368	0.0144545	0.578178	0.104721	19.7164	1.04721
73	0.00143203	0.0103644	0.414575	0.138169	29.8626	1.38169	73	0.00108908	0.0114437	0.457749	0.0951683	14.1966	0.951683
74	0.000974488	0.0106198	0.424792	0.0917615	16.3886	0.917615	74	0.00129488	0.00938416	0.375366	0.137986	17.3688	1.37986
75	0.0010786	0.0106198	0.424792	0.101565	15.7466	1.01565	75	0.0010144	0.00818631	0.327452	0.123914	15.2797	1.23914
			0			0	76	0.00126112	0.00755782	0.302313	0.166863	18.838	1.66863
			0			0	77	0.00208273	0.00755782	0.302313	0.275573	37.9976	2.75573
			0			0	78	0.00185292	0.00755782	0.302313	0.245166	21.7979	2.45166
			0			0	79	0.00093935	0.00755782	0.302313	0.124288	14.3399	1.24288
Fig. S3e
RFTS:H3Ub2				RFTS:PAF15				RFTS
q	Iq	Iq/I0	LN Iq/I0	q	Iq	Iq/I0	LN Iq/I0	q	Iq	Iq/I0	LN Iq/I0
0.0113291	0.0441422	0.957532	-0.043396	0.0113291	0.0457288	1.03225	0.0317427	0.0113291	0.0353963	1.19179	0.17546
0.0116831	0.0483777	1.04941	0.0482261	0.0116831	0.0432837	0.977059	-0.0232086	0.0116831	0.0303148	1.0207	0.0204901
0.0120372	0.0480066	1.04136	0.0405265	0.0120372	0.0440864	0.995179	-0.00483256	0.0120372	0.029004	0.976564	-0.0237145
0.0123912	0.0420615	0.912398	-0.0916794	0.0123912	0.0411421	0.928716	-0.0739518	0.0123912	0.0275516	0.927664	-0.0750862
0.0127452	0.0460516	0.99895	-0.00105041	0.0127452	0.042248	0.95368	-0.0474275	0.0127452	0.0268399	0.903701	-0.101257
0.0130992	0.0391065	0.848298	-0.164523	0.0130992	0.042969	0.969956	-0.0305049	0.0130992	0.0288663	0.97193	-0.0284715
0.0134533	0.0424986	0.921877	-0.081343	0.0134533	0.0426443	0.962624	-0.0380921	0.0134533	0.0298176	1.00396	0.00395331
0.0138073	0.0485706	1.05359	0.0522062	0.0138073	0.0431334	0.973665	-0.0266881	0.0138073	0.0285948	0.962789	-0.0379213
0.0141613	0.0478761	1.03853	0.0378038	0.0141613	0.0423917	0.956923	-0.0440326	0.0141613	0.0287676	0.968607	-0.0318963
0.0145154	0.0480978	1.04334	0.0424237	0.0145154	0.0409066	0.923399	-0.0796934	0.0145154	0.026143	0.880235	-0.127566
0.0148694	0.0463129	1.00462	0.00460737	0.0148694	0.0436375	0.985044	-0.0150687	0.0148694	0.0261566	0.880692	-0.127047
0.0152234	0.0401662	0.871285	-0.137787	0.0152234	0.0418056	0.943693	-0.0579547	0.0152234	0.0316086	1.06426	0.0622832
0.0155775	0.0435219	0.944076	-0.057549	0.0155775	0.0424518	0.95828	-0.0426156	0.0155775	0.0293567	0.988442	-0.0116251
0.0159315	0.0452867	0.982357	-0.0178002	0.0159315	0.0419659	0.947311	-0.0541283	0.0159315	0.0275657	0.928137	-0.0745756
0.0162855	0.0465137	1.00897	0.00893323	0.0162855	0.0420048	0.948189	-0.0532015	0.0162855	0.0259639	0.874204	-0.134441
0.0166395	0.044373	0.962539	-0.0381808	0.0166395	0.0410402	0.926415	-0.076433	0.0166395	0.0287593	0.968326	-0.0321864
0.0169936	0.0447607	0.970947	-0.0294832	0.0169936	0.041387	0.934243	-0.0680186	0.0169936	0.0286564	0.96486	-0.0357718
0.0173476	0.0396134	0.859294	-0.151645	0.0173476	0.0409408	0.924171	-0.0788582	0.0173476	0.0290458	0.977972	-0.022274
0.0177016	0.0410344	0.890117	-0.116402	0.0177016	0.0413074	0.932448	-0.0699424	0.0177016	0.0290857	0.979318	-0.0208987
0.0180557	0.0403088	0.874378	-0.134242	0.0180557	0.0412909	0.932074	-0.070343	0.0180557	0.0277316	0.933723	-0.0685756
0.0184097	0.0445993	0.967447	-0.0330942	0.0184097	0.0414029	0.934603	-0.0676339	0.0184097	0.0277645	0.934831	-0.0673893
0.0187637	0.0428361	0.9292	-0.0734313	0.0187637	0.0411776	0.929516	-0.0730914	0.0187637	0.0278683	0.938326	-0.063658
0.0191177	0.0433199	0.939695	-0.0622004	0.0191177	0.0406361	0.917293	-0.0863287	0.0191177	0.0276426	0.930728	-0.0717879
0.0194718	0.0456181	0.989546	-0.0105088	0.0194718	0.0421143	0.950662	-0.0505962	0.0194718	0.027897	0.939291	-0.0626294
0.0198258	0.0438799	0.951841	-0.0493571	0.0198258	0.0421489	0.951442	-0.0497762	0.0198258	0.0281829	0.948918	-0.0524333
0.0201798	0.0417874	0.90645	-0.0982193	0.0201798	0.0407337	0.919497	-0.0839285	0.0201798	0.0278161	0.93657	-0.0655313
0.0205338	0.0433266	0.93984	-0.0620459	0.0205338	0.0416315	0.939762	-0.0621286	0.0205338	0.0284056	0.956417	-0.0445613
0.0208879	0.0400361	0.868462	-0.141031	0.0208879	0.0404841	0.913863	-0.0900748	0.0208879	0.0287251	0.967176	-0.033375
0.0212419	0.0402089	0.87221	-0.136725	0.0212419	0.0404559	0.913226	-0.0907716	0.0212419	0.0274721	0.924986	-0.0779767
0.0215959	0.0428014	0.928448	-0.074241	0.0215959	0.0400642	0.904383	-0.100502	0.0215959	0.0273244	0.920012	-0.0833688
0.0219499	0.0414511	0.899155	-0.1063	0.0219499	0.0404909	0.914016	-0.0899071	0.0219499	0.0262546	0.883992	-0.123308
0.022304	0.041345	0.896855	-0.108861	0.022304	0.0395275	0.892268	-0.113989	0.022304	0.0276616	0.931366	-0.0711031
0.022658	0.0399107	0.865742	-0.144168	0.022658	0.0384301	0.867497	-0.142143	0.022658	0.0290659	0.97865	-0.0215813
0.023012	0.0404936	0.878386	-0.12967	0.023012	0.0389126	0.878388	-0.129666	0.023012	0.0288773	0.9723	-0.0280908
0.023366	0.0393193	0.852913	-0.159097	0.023366	0.0385843	0.870978	-0.138138	0.023366	0.0271857	0.915343	-0.0884559
0.0237201	0.0438944	0.952157	-0.0490257	0.0237201	0.0397752	0.897859	-0.107742	0.0237201	0.0257155	0.865843	-0.144052
0.0240741	0.0417623	0.905907	-0.0988184	0.0240741	0.0393329	0.887875	-0.118924	0.0240741	0.0272538	0.917636	-0.0859541
0.0244281	0.0412248	0.894247	-0.111773	0.0244281	0.0394719	0.891013	-0.115397	0.0244281	0.0268582	0.904316	-0.100577
0.0247821	0.039338	0.85332	-0.158621	0.0247821	0.0394482	0.890478	-0.115997	0.0247821	0.0266165	0.896178	-0.109616
0.0251361	0.0424902	0.921695	-0.0815405	0.0251361	0.0386935	0.873443	-0.135312	0.0251361	0.0269105	0.906078	-0.0986298
0.0254902	0.0439848	0.954118	-0.0469678	0.0254902	0.0388494	0.876962	-0.131292	0.0254902	0.0261711	0.881182	-0.126491
0.0258442	0.0415848	0.902057	-0.103078	0.0258442	0.0390239	0.880901	-0.12681	0.0258442	0.0251368	0.846355	-0.166816
0.0261982	0.0400662	0.869114	-0.140281	0.0261982	0.0383155	0.864909	-0.14513	0.0261982	0.0266376	0.896889	-0.108823
0.0265522	0.0397507	0.862271	-0.148186	0.0265522	0.0380669	0.859297	-0.15164	0.0265522	0.0256659	0.864173	-0.145983
0.0269062	0.0395628	0.858195	-0.152924	0.0269062	0.0382158	0.86266	-0.147735	0.0269062	0.0276658	0.931508	-0.0709502
0.0272603	0.0397988	0.863314	-0.146976	0.0272603	0.0378932	0.855377	-0.156213	0.0272603	0.0262111	0.882528	-0.124964
0.0276143	0.0376705	0.817147	-0.201936	0.0276143	0.0378508	0.854421	-0.157332	0.0276143	0.0256738	0.864439	-0.145675
0.0279683	0.0377571	0.819025	-0.19964	0.0279683	0.0381411	0.860973	-0.149692	0.0279683	0.0288701	0.972057	-0.0283408
0.0283223	0.0374145	0.811595	-0.208754	0.0283223	0.0381282	0.860683	-0.150029	0.0283223	0.0249301	0.839398	-0.17507
0.0286763	0.036973	0.802017	-0.220626	0.0286763	0.038694	0.873453	-0.135301	0.0286763	0.0259761	0.874617	-0.13397
0.0290304	0.0404555	0.877559	-0.130611	0.0290304	0.0369198	0.833405	-0.182236	0.0290304	0.0257732	0.867785	-0.141812
0.0293844	0.0396282	0.859613	-0.151273	0.0293844	0.0368595	0.832042	-0.183872	0.0293844	0.0265521	0.894011	-0.112038
0.0297384	0.0391119	0.848415	-0.164386	0.0297384	0.0370515	0.836378	-0.178675	0.0297384	0.0251755	0.847659	-0.165277
0.0300924	0.0375275	0.814045	-0.20574	0.0300924	0.0368672	0.832216	-0.183663	0.0300924	0.0244163	0.822098	-0.195896
0.0304464	0.0400645	0.869078	-0.140322	0.0304464	0.036967	0.834469	-0.180959	0.0304464	0.0251694	0.847455	-0.165518
0.0308004	0.0383706	0.832333	-0.183523	0.0308004	0.0360044	0.81274	-0.207344	0.0308004	0.0263768	0.888108	-0.118662
0.0311544	0.03548	0.769631	-0.261844	0.0311544	0.0360776	0.814393	-0.205312	0.0311544	0.0238478	0.802957	-0.219455
0.0315085	0.0377	0.817787	-0.201153	0.0315085	0.0365031	0.823998	-0.193587	0.0315085	0.0258357	0.869888	-0.139391
0.0318625	0.0368973	0.800376	-0.222674	0.0318625	0.0365368	0.824759	-0.192664	0.0318625	0.0267764	0.901564	-0.103624
0.0322165	0.0392188	0.850734	-0.161656	0.0322165	0.0360718	0.814262	-0.205474	0.0322165	0.0273261	0.92007	-0.0833057
0.0325705	0.0371429	0.805702	-0.216041	0.0325705	0.0359084	0.810573	-0.210014	0.0325705	0.0240685	0.810388	-0.210243
0.0329245	0.0364235	0.790098	-0.235598	0.0329245	0.0356082	0.803798	-0.218408	0.0329245	0.023292	0.784244	-0.243035
0.0332785	0.0358751	0.778201	-0.250771	0.0332785	0.035015	0.790406	-0.235208	0.0332785	0.0245497	0.82659	-0.190447
0.0336325	0.0360752	0.782542	-0.245208	0.0336325	0.0346699	0.782616	-0.245113	0.0336325	0.0249771	0.84098	-0.173188
0.0339865	0.0371857	0.80663	-0.21489	0.0339865	0.034833	0.786298	-0.24042	0.0339865	0.0239596	0.806721	-0.214778
0.0343405	0.0351953	0.763456	-0.2699	0.0343405	0.0351868	0.794283	-0.230315	0.0343405	0.0242799	0.817507	-0.201496
0.0346945	0.0354005	0.767906	-0.264087	0.0346945	0.0348255	0.786128	-0.240635	0.0346945	0.02496	0.840404	-0.173873
0.0350486	0.0346499	0.751625	-0.285518	0.0350486	0.0348451	0.786572	-0.240071	0.0350486	0.0228851	0.770543	-0.26066
0.0354026	0.036962	0.801778	-0.220924	0.0354026	0.0345688	0.780335	-0.248032	0.0354026	0.0233705	0.786887	-0.239671
0.0357566	0.0341914	0.741679	-0.298838	0.0357566	0.0337771	0.762462	-0.271202	0.0357566	0.0237152	0.798493	-0.225029
0.0361106	0.0384285	0.83359	-0.182014	0.0361106	0.0335743	0.757885	-0.277224	0.0361106	0.0241261	0.812327	-0.207852
0.0364646	0.0364601	0.790892	-0.234594	0.0364646	0.0338727	0.76462	-0.268376	0.0364646	0.0232712	0.783542	-0.24393
0.0368186	0.0375001	0.813452	-0.206469	0.0368186	0.0341556	0.771006	-0.260059	0.0368186	0.0234056	0.788066	-0.238173
0.0371726	0.0352352	0.76432	-0.268768	0.0371726	0.0339759	0.766951	-0.265333	0.0371726	0.0226916	0.764028	-0.269151
0.0375266	0.0342248	0.742403	-0.297863	0.0375266	0.0340157	0.767848	-0.264163	0.0375266	0.0223679	0.753126	-0.283522
0.0378806	0.0354268	0.768478	-0.263343	0.0378806	0.0331574	0.748473	-0.28972	0.0378806	0.0227914	0.767386	-0.264765
0.0382346	0.0332801	0.721912	-0.325852	0.0382346	0.0334211	0.754426	-0.281798	0.0382346	0.0261204	0.879473	-0.128432
0.0385886	0.0340725	0.739099	-0.302323	0.0385886	0.0329908	0.744712	-0.294757	0.0385886	0.0241953	0.814655	-0.20499
0.0389426	0.0343425	0.744956	-0.29443	0.0389426	0.0327474	0.73922	-0.30216	0.0389426	0.0235349	0.792421	-0.232663
0.0392966	0.0350851	0.761065	-0.273036	0.0392966	0.0324163	0.731745	-0.312323	0.0392966	0.025556	0.860471	-0.150276
0.0396506	0.0332139	0.720476	-0.327843	0.0396506	0.0326329	0.736633	-0.305665	0.0396506	0.0241608	0.813496	-0.206414
0.0400046	0.0331749	0.719629	-0.32902	0.0400046	0.0323952	0.73127	-0.312973	0.0400046	0.0244695	0.82389	-0.193719
0.0403586	0.0331148	0.718325	-0.330833	0.0403586	0.032192	0.726681	-0.319268	0.0403586	0.0233263	0.785397	-0.241566
0.0407126	0.0321299	0.696961	-0.361026	0.0407126	0.0315645	0.712516	-0.338952	0.0407126	0.0246712	0.830679	-0.185512
0.0410666	0.0317579	0.688891	-0.372672	0.0410666	0.0310944	0.701906	-0.353956	0.0410666	0.022838	0.768958	-0.262719
0.0414206	0.0302651	0.65651	-0.420818	0.0414206	0.0313398	0.707445	-0.346095	0.0414206	0.0224903	0.757249	-0.278064
0.0417746	0.030596	0.663688	-0.409943	0.0417746	0.0310475	0.700846	-0.355467	0.0417746	0.0228326	0.768775	-0.262957
0.0421286	0.0331308	0.718672	-0.33035	0.0421286	0.030474	0.6879	-0.374112	0.0421286	0.0221597	0.746117	-0.292872
0.0424826	0.0308336	0.668842	-0.402207	0.0424826	0.0309106	0.697757	-0.359884	0.0424826	0.0216894	0.730283	-0.314323
0.0428366	0.0325224	0.705475	-0.348884	0.0428366	0.030207	0.681875	-0.382909	0.0428366	0.0222546	0.749314	-0.288598
0.0431906	0.0304211	0.659894	-0.415675	0.0431906	0.0309714	0.699128	-0.357921	0.0431906	0.0218582	0.735967	-0.30657
0.0435445	0.0307326	0.666651	-0.405489	0.0435445	0.0304668	0.687738	-0.374347	0.0435445	0.0215544	0.725736	-0.320569
0.0438985	0.0309357	0.671057	-0.398901	0.0438985	0.0297373	0.671272	-0.398581	0.0438985	0.0219422	0.738794	-0.302736
0.0442525	0.0313491	0.680023	-0.385628	0.0442525	0.0298666	0.67419	-0.394244	0.0442525	0.0215852	0.726774	-0.319139
0.0446065	0.0311014	0.674652	-0.393559	0.0446065	0.0297217	0.67092	-0.399106	0.0446065	0.0212797	0.716489	-0.333393
0.0449605	0.0318825	0.691594	-0.368757	0.0449605	0.0297793	0.67222	-0.39717	0.0449605	0.0215378	0.725178	-0.321338
0.0453145	0.0309329	0.670996	-0.398991	0.0453145	0.0292289	0.659795	-0.415827	0.0453145	0.020394	0.686666	-0.375907
0.0456685	0.0318654	0.691224	-0.369291	0.0456685	0.0288933	0.65222	-0.427374	0.0456685	0.0214186	0.721166	-0.326886
0.0460225	0.0313533	0.680115	-0.385493	0.0460225	0.0296331	0.668919	-0.402092	0.0460225	0.0223086	0.751133	-0.286173
0.0463765	0.0305667	0.663052	-0.410903	0.0463765	0.0283559	0.640089	-0.446149	0.0463765	0.0206504	0.695298	-0.363414
0.0467304	0.0308332	0.668834	-0.40222	0.0467304	0.0285069	0.643496	-0.44084	0.0467304	0.0202279	0.681074	-0.384085
0.0470844	0.0302515	0.656214	-0.421269	0.0470844	0.028481	0.642912	-0.441747	0.0470844	0.0198402	0.66802	-0.403437
0.0474384	0.0308819	0.669889	-0.400643	0.0474384	0.0280102	0.632285	-0.458415	0.0474384	0.0223951	0.754044	-0.282304
0.0477924	0.0302239	0.655617	-0.422178	0.0477924	0.0279685	0.631343	-0.459907	0.0477924	0.0218444	0.735503	-0.307201
0.0481464	0.0293233	0.636081	-0.45243	0.0481464	0.0280859	0.633992	-0.455719	0.0481464	0.0205029	0.690334	-0.37058
0.0485004	0.0273268	0.592773	-0.522943	0.0485004	0.0277697	0.626855	-0.46704	0.0485004	0.0197221	0.664043	-0.409408
0.0488543	0.0275529	0.597677	-0.514705	0.0488543	0.0273797	0.618051	-0.481184	0.0488543	0.0203628	0.685615	-0.377439
0.0492083	0.0290009	0.629086	-0.463488	0.0492083	0.0275016	0.620804	-0.476741	0.0492083	0.0199433	0.671491	-0.398255
0.0495623	0.0279732	0.606794	-0.499567	0.0495623	0.0272432	0.614971	-0.48618	0.0495623	0.0200665	0.675639	-0.392096
0.0499163	0.0283991	0.616032	-0.484456	0.0499163	0.0267354	0.603507	-0.504998	0.0499163	0.0197643	0.665465	-0.407269
0.0502703	0.0267354	0.579945	-0.544823	0.0502703	0.0262507	0.592568	-0.52329	0.0502703	0.0176944	0.59577	-0.517901
0.0506242	0.027441	0.59525	-0.518774	0.0506242	0.0266638	0.601891	-0.507679	0.0506242	0.0196875	0.662879	-0.411163
0.0509782	0.0273009	0.592211	-0.523892	0.0509782	0.0257609	0.581511	-0.542126	0.0509782	0.0201814	0.679509	-0.386384
0.0513322	0.0296989	0.644227	-0.439703	0.0513322	0.0258358	0.583202	-0.539222	0.0513322	0.0209604	0.705736	-0.348514
0.0516862	0.0277108	0.601102	-0.508991	0.0516862	0.0258649	0.583858	-0.538097	0.0516862	0.0181126	0.60985	-0.494542
0.0520401	0.0266271	0.577595	-0.548883	0.0520401	0.0259818	0.586497	-0.533588	0.0520401	0.0187399	0.630975	-0.460489
0.0523941	0.026937	0.584318	-0.53731	0.0523941	0.0256175	0.578273	-0.54771	0.0523941	0.0188868	0.635921	-0.452681
0.0527481	0.0271753	0.589486	-0.528504	0.0527481	0.025818	0.582798	-0.539915	0.0527481	0.0192387	0.647768	-0.434222
0.0531021	0.0268785	0.583047	-0.539487	0.0531021	0.0255694	0.577188	-0.549587	0.0531021	0.0205267	0.691133	-0.369423
0.053456	0.0262796	0.570056	-0.56202	0.053456	0.0253425	0.572066	-0.558501	0.053456	0.0183075	0.616414	-0.483837
0.05381	0.0265336	0.575567	-0.552399	0.05381	0.0252626	0.570263	-0.561658	0.05381	0.0196832	0.662734	-0.411382
0.054164	0.0252047	0.546739	-0.603784	0.054164	0.0247358	0.558369	-0.582735	0.054164	0.018458	0.621482	-0.475648
0.0545179	0.0241003	0.522783	-0.648589	0.0545179	0.0243198	0.54898	-0.599693	0.0545179	0.0181837	0.612246	-0.490622
0.0548719	0.0256363	0.556101	-0.586805	0.0548719	0.0242908	0.548324	-0.600888	0.0548719	0.0177202	0.596639	-0.516444
0.0552259	0.0255232	0.553649	-0.591224	0.0552259	0.0242156	0.546629	-0.603986	0.0552259	0.0183351	0.617344	-0.482329
0.0555798	0.0243352	0.527878	-0.638891	0.0555798	0.0234153	0.528561	-0.637597	0.0555798	0.0172516	0.580862	-0.543242
0.0559338	0.0246741	0.535231	-0.625058	0.0559338	0.0235175	0.53087	-0.633238	0.0559338	0.0174203	0.586541	-0.533513
0.0562878	0.0255987	0.555287	-0.588271	0.0562878	0.0233069	0.526115	-0.642235	0.0562878	0.018722	0.630369	-0.46145
0.0566417	0.0254731	0.552562	-0.59319	0.0566417	0.0227261	0.513006	-0.667469	0.0566417	0.018028	0.607004	-0.499221
0.0569957	0.024234	0.525682	-0.643058	0.0569957	0.0228382	0.515535	-0.662549	0.0569957	0.0170591	0.574381	-0.554462
0.0573496	0.0237556	0.515305	-0.662996	0.0573496	0.0231783	0.523213	-0.647767	0.0573496	0.0174106	0.586216	-0.534067
0.0577036	0.0241619	0.524119	-0.646037	0.0577036	0.022338	0.504243	-0.684696	0.0577036	0.017978	0.605321	-0.501996
0.0580576	0.0243225	0.527603	-0.63941	0.0580576	0.0226592	0.511495	-0.670417	0.0580576	0.0169787	0.571672	-0.559189
0.0584115	0.0235852	0.51161	-0.670194	0.0584115	0.0222183	0.501541	-0.690069	0.0584115	0.0168345	0.566817	-0.567719
0.0587655	0.0230917	0.500906	-0.691338	0.0587655	0.0227414	0.51335	-0.666797	0.0587655	0.017629	0.593569	-0.521601
0.0591194	0.0226734	0.491831	-0.70962	0.0591194	0.0217079	0.49002	-0.713309	0.0591194	0.0176082	0.592868	-0.522784
0.0594734	0.0227271	0.492996	-0.707254	0.0594734	0.0217861	0.491785	-0.709713	0.0594734	0.0178962	0.602566	-0.506558
0.0598273	0.0225397	0.48893	-0.715536	0.0598273	0.020945	0.472799	-0.749084	0.0598273	0.0179136	0.603151	-0.505588
0.0601813	0.0217738	0.472316	-0.750108	0.0601813	0.0210197	0.474486	-0.745524	0.0601813	0.0166678	0.561204	-0.577671
0.0605353	0.0225402	0.488941	-0.715514	0.0605353	0.020633	0.465757	-0.764091	0.0605353	0.0165368	0.556795	-0.585559
0.0608892	0.0219872	0.476945	-0.740355	0.0608892	0.0208079	0.469704	-0.755652	0.0608892	0.0171653	0.577956	-0.548258
0.0612432	0.021899	0.475032	-0.744373	0.0612432	0.0204902	0.462532	-0.771039	0.0612432	0.0171125	0.576179	-0.551338
0.0615971	0.0233093	0.505625	-0.681961	0.0615971	0.0209203	0.472241	-0.750265	0.0615971	0.0157945	0.531802	-0.631484
0.0619511	0.0217951	0.472779	-0.749126	0.0619511	0.0205012	0.462782	-0.7705	0.0619511	0.016562	0.557641	-0.584039
0.062305	0.0216277	0.469148	-0.756837	0.062305	0.0201564	0.454998	-0.787462	0.062305	0.0157815	0.531362	-0.632311
0.0626589	0.0205049	0.444793	-0.810147	0.0626589	0.0197728	0.446338	-0.806679	0.0626589	0.0163718	0.551241	-0.595584
0.0630129	0.0206919	0.448849	-0.801069	0.0630129	0.0199499	0.450336	-0.797762	0.0630129	0.015762	0.530706	-0.633547
0.0633668	0.0206286	0.447476	-0.804133	0.0633668	0.019124	0.431693	-0.840042	0.0633668	0.0160352	0.539906	-0.61636
0.0637208	0.0205122	0.444951	-0.809791	0.0637208	0.0190881	0.430882	-0.841922	0.0637208	0.0156283	0.526205	-0.642064
0.0640747	0.0211821	0.459482	-0.777655	0.0640747	0.0195566	0.441458	-0.817672	0.0640747	0.0150683	0.50735	-0.678555
0.0644287	0.0208883	0.453109	-0.791623	0.0644287	0.0189778	0.428394	-0.847713	0.0644287	0.0147901	0.497984	-0.697188
0.0647826	0.0206238	0.44737	-0.804368	0.0647826	0.0192303	0.434093	-0.834496	0.0647826	0.0149844	0.504526	-0.684136
0.0651365	0.0207958	0.451101	-0.796064	0.0651365	0.0183579	0.4144	-0.880923	0.0651365	0.0152586	0.513757	-0.666005
0.0654905	0.0193145	0.41897	-0.869955	0.0654905	0.0182666	0.412338	-0.885911	0.0654905	0.0152649	0.51397	-0.66559
0.0658444	0.0205469	0.445702	-0.808105	0.0658444	0.0181529	0.409771	-0.892157	0.0658444	0.0155784	0.524525	-0.645263
0.0661984	0.0184131	0.399417	-0.917749	0.0661984	0.0179716	0.40568	-0.90219	0.0661984	0.0146152	0.492094	-0.709086
0.0665523	0.0181062	0.392759	-0.934559	0.0665523	0.0179638	0.405503	-0.902627	0.0665523	0.0155474	0.523481	-0.647255
0.0669062	0.0182952	0.396858	-0.924176	0.0669062	0.0179008	0.404081	-0.906139	0.0669062	0.0148253	0.499167	-0.694814
0.0672602	0.0189537	0.411144	-0.888811	0.0672602	0.0178518	0.402974	-0.908883	0.0672602	0.0149833	0.504487	-0.684214
0.0676141	0.0191713	0.415863	-0.8774	0.0676141	0.0176152	0.397634	-0.922224	0.0676141	0.0154271	0.51943	-0.655024
0.067968	0.0176554	0.38298	-0.959773	0.067968	0.017062	0.385146	-0.954132	0.067968	0.0138123	0.465059	-0.765591
0.068322	0.0176388	0.38262	-0.960712	0.068322	0.0172424	0.389219	-0.943612	0.068322	0.0140324	0.472472	-0.749778
0.0686759	0.0171708	0.372468	-0.987604	0.0686759	0.0166166	0.375093	-0.98058	0.0686759	0.0138408	0.466021	-0.763524
0.0690298	0.0178408	0.387001	-0.949327	0.0690298	0.0169085	0.381681	-0.963171	0.0690298	0.0144062	0.485059	-0.723485
0.0693837	0.0177726	0.385524	-0.953152	0.0693837	0.0167848	0.37889	-0.97051	0.0693837	0.014434	0.485992	-0.721564
0.0697377	0.0166679	0.361559	-1.01733	0.0697377	0.0161504	0.364569	-1.00904	0.0697377	0.0134495	0.452847	-0.792202
0.0700916	0.0172969	0.375203	-0.980288	0.0700916	0.0163074	0.368113	-0.999366	0.0700916	0.0134498	0.452856	-0.792181
0.0704455	0.0178671	0.387572	-0.947855	0.0704455	0.0161723	0.365063	-1.00769	0.0704455	0.0139138	0.468477	-0.758268
0.0707994	0.0174457	0.378431	-0.971721	0.0707994	0.0158556	0.357915	-1.02746	0.0707994	0.0128295	0.43197	-0.8394
0.0711533	0.0163301	0.354233	-1.0378	0.0711533	0.0156533	0.353347	-1.0403	0.0711533	0.0139073	0.468259	-0.758734
0.0715073	0.0161581	0.3505	-1.04839	0.0715073	0.0155685	0.351433	-1.04574	0.0715073	0.0121806	0.41012	-0.891306
0.0718612	0.0154073	0.334215	-1.09597	0.0718612	0.0156638	0.353584	-1.03963	0.0718612	0.0137247	0.46211	-0.771951
0.0722151	0.0156215	0.338861	-1.08217	0.0722151	0.0153127	0.34566	-1.0623	0.0722151	0.0138436	0.466115	-0.763323
0.072569	0.0153208	0.332339	-1.1016	0.072569	0.0149924	0.338428	-1.08344	0.072569	0.0122069	0.411007	-0.889144
0.0729229	0.0156778	0.340082	-1.07857	0.0729229	0.0148772	0.335829	-1.09115	0.0729229	0.0133091	0.448119	-0.802698
0.0732768	0.0165112	0.35816	-1.02677	0.0732768	0.0151731	0.342508	-1.07146	0.0732768	0.012317	0.414715	-0.880164
0.0736308	0.015294	0.331756	-1.10335	0.0736308	0.0146696	0.331142	-1.10521	0.0736308	0.012674	0.426733	-0.851597
0.0739847	0.0157041	0.340652	-1.07689	0.0739847	0.0141967	0.320468	-1.13797	0.0739847	0.0123377	0.41541	-0.878489
0.0743386	0.0150581	0.326641	-1.11889	0.0743386	0.0142723	0.322174	-1.13266	0.0743386	0.0118986	0.400626	-0.914726
0.0746925	0.0158789	0.344444	-1.06582	0.0746925	0.0145506	0.328456	-1.11335	0.0746925	0.0119911	0.403739	-0.906986
0.0750464	0.0149137	0.323508	-1.12853	0.0750464	0.0139257	0.314351	-1.15725	0.0750464	0.0120083	0.40432	-0.905548
0.0754003	0.0145576	0.315783	-1.1527	0.0754003	0.0141844	0.32019	-1.13884	0.0754003	0.015328	0.516096	-0.661463
0.0757542	0.0160912	0.349051	-1.05254	0.0757542	0.0140187	0.31645	-1.15059	0.0757542	0.0119708	0.403057	-0.908678
0.0761081	0.0155183	0.336622	-1.0888	0.0761081	0.01346	0.303837	-1.19126	0.0761081	0.0107516	0.362007	-1.01609
0.076462	0.01496	0.324513	-1.12543	0.076462	0.0132532	0.299169	-1.20675	0.076462	0.0119175	0.401262	-0.913142
0.0768159	0.0142593	0.309312	-1.1734	0.0768159	0.0132704	0.299557	-1.20545	0.0768159	0.0119758	0.403225	-0.908261
0.0771698	0.0139185	0.301919	-1.1976	0.0771698	0.0131821	0.297565	-1.21212	0.0771698	0.0117377	0.395207	-0.928345
0.0775237	0.0147249	0.319413	-1.14127	0.0775237	0.0125707	0.283763	-1.25962	0.0775237	0.0114002	0.383844	-0.957518
0.0778776	0.0139374	0.302329	-1.19624	0.0778776	0.0126625	0.285834	-1.25234	0.0778776	0.0119584	0.402641	-0.909711
0.0782315	0.0133539	0.289673	-1.239	0.0782315	0.0121429	0.274106	-1.29424	0.0782315	0.011292	0.380204	-0.967048
0.0785854	0.0135369	0.293641	-1.2254	0.0785854	0.0120019	0.270923	-1.30592	0.0785854	0.0120841	0.406871	-0.89926
0.0789393	0.013693	0.297028	-1.21393	0.0789393	0.0121891	0.275149	-1.29044	0.0789393	0.0109723	0.369438	-0.995772
0.0792932	0.0140079	0.303859	-1.19119	0.0792932	0.012501	0.282191	-1.26517	0.0792932	0.0102982	0.34674	-1.05918
0.0796471	0.0128683	0.279139	-1.27604	0.0796471	0.0119022	0.268672	-1.31426	0.0796471	0.0109109	0.36737	-1.00139
0.080001	0.0134027	0.290731	-1.23536	0.080001	0.0120773	0.272625	-1.29966	0.080001	0.0100574	0.338634	-1.08284
0.0803549	0.0117098	0.254008	-1.37039	0.0803549	0.0119109	0.26887	-1.31353	0.0803549	0.0104111	0.350542	-1.04828
0.0807088	0.0124161	0.26933	-1.31182	0.0807088	0.0115984	0.261815	-1.34012	0.0807088	0.0107693	0.362602	-1.01445
0.0810626	0.0126342	0.27406	-1.29441	0.0810626	0.0114421	0.258287	-1.35368	0.0810626	0.0110042	0.370512	-0.992869
0.0814165	0.0127274	0.276083	-1.28705	0.0814165	0.0112485	0.253917	-1.37075	0.0814165	0.0100577	0.338643	-1.08281
0.0817704	0.012177	0.264143	-1.33127	0.0817704	0.011318	0.255486	-1.36459	0.0817704	0.0109073	0.36725	-1.00171
0.0821243	0.012108	0.262647	-1.33694	0.0821243	0.0113315	0.25579	-1.3634	0.0821243	0.0101317	0.341135	-1.07548
0.0824782	0.0117404	0.254671	-1.36778	0.0824782	0.0109154	0.246397	-1.40081	0.0824782	0.00994817	0.334955	-1.09376
0.0828321	0.0112571	0.24419	-1.40981	0.0828321	0.0106205	0.239739	-1.4282	0.0828321	0.00931713	0.313708	-1.15929
0.0831859	0.0109924	0.238447	-1.43361	0.0831859	0.0110718	0.249928	-1.38658	0.0831859	0.00987226	0.332399	-1.10142
0.0835398	0.0108374	0.235084	-1.44781	0.0835398	0.0104696	0.236333	-1.44251	0.0835398	0.00892342	0.300452	-1.20247
0.0838937	0.0123238	0.267327	-1.31928	0.0838937	0.0100481	0.22682	-1.4836	0.0838937	0.0097929	0.329727	-1.10949
0.0842476	0.0120667	0.26175	-1.34037	0.0842476	0.0102595	0.231591	-1.46278	0.0842476	0.00977881	0.329253	-1.11093
0.0846014	0.0110283	0.239225	-1.43035	0.0846014	0.0102009	0.230268	-1.46851	0.0846014	0.00935147	0.314864	-1.15561
0.0849553	0.0112102	0.243172	-1.41399	0.0849553	0.0098967	0.223402	-1.49878	0.0849553	0.0094178	0.317098	-1.14855
0.0853092	0.00990676	0.214897	-1.5376	0.0853092	0.0098599	0.222571	-1.50251	0.0853092	0.00938027	0.315834	-1.15254
0.085663	0.0114577	0.24854	-1.39215	0.085663	0.00981651	0.221592	-1.50692	0.085663	0.00945898	0.318484	-1.14418
0.0860169	0.0106914	0.231918	-1.46137	0.0860169	0.00953573	0.215254	-1.53594	0.0860169	0.00901613	0.303573	-1.19213
0.0863708	0.0105568	0.228999	-1.47404	0.0863708	0.0095266	0.215047	-1.5369	0.0863708	0.00878205	0.295692	-1.21844
0.0867246	0.0110363	0.239399	-1.42962	0.0867246	0.00931703	0.210317	-1.55914	0.0867246	0.00908345	0.30584	-1.18469
0.0870785	0.00986137	0.213913	-1.54219	0.0870785	0.00933917	0.210816	-1.55677	0.0870785	0.00839241	0.282573	-1.26382
0.0874324	0.0106692	0.231436	-1.46345	0.0874324	0.00963344	0.217459	-1.52574	0.0874324	0.00917969	0.30908	-1.17415
0.0877862	0.0104245	0.226127	-1.48666	0.0877862	0.00899208	0.202982	-1.59464	0.0877862	0.00912356	0.307191	-1.18029
0.0881401	0.0108761	0.235925	-1.44424	0.0881401	0.00910829	0.205605	-1.5818	0.0881401	0.00982188	0.330703	-1.10653
0.088494	0.00915536	0.198598	-1.61647	0.088494	0.00907284	0.204804	-1.5857	0.088494	0.0088954	0.299508	-1.20561
0.0888478	0.00793371	0.172098	-1.75969	0.0888478	0.00887999	0.200451	-1.60718	0.0888478	0.00825937	0.278093	-1.2798
0.0892017	0.00926096	0.200888	-1.60501	0.0892017	0.00872643	0.196985	-1.62463	0.0892017	0.00826112	0.278152	-1.27959
0.0895555	0.00865452	0.187734	-1.67273	0.0895555	0.00855008	0.193004	-1.64504	0.0895555	0.00821108	0.276467	-1.28566
0.0899094	0.0095117	0.206328	-1.57829	0.0899094	0.00830849	0.187551	-1.67371	0.0899094	0.00862345	0.290352	-1.23666
0.0902632	0.00896926	0.194561	-1.63701	0.0902632	0.00814872	0.183944	-1.69312	0.0902632	0.00813678	0.273966	-1.29475
0.0906171	0.00828494	0.179717	-1.71637	0.0906171	0.0079181	0.178738	-1.72183	0.0906171	0.00883124	0.297348	-1.21285
0.0909709	0.00841046	0.182439	-1.70134	0.0909709	0.0082258	0.185684	-1.68371	0.0909709	0.00880266	0.296386	-1.21609
0.0913248	0.00902519	0.195774	-1.63079	0.0913248	0.00792125	0.178809	-1.72144	0.0913248	0.00775674	0.26117	-1.34259
0.0916786	0.00930834	0.201916	-1.5999	0.0916786	0.0080562	0.181855	-1.70454	0.0916786	0.00794853	0.267627	-1.31816
0.0920325	0.00889386	0.192925	-1.64545	0.0920325	0.00797768	0.180083	-1.71434	0.0920325	0.00815051	0.274428	-1.29307
0.0923863	0.0083383	0.180874	-1.70995	0.0923863	0.00783969	0.176968	-1.73179	0.0923863	0.00806532	0.27156	-1.30357
0.0927401	0.00924409	0.200523	-1.60683	0.0927401	0.00773409	0.174584	-1.74535	0.0927401	0.00704363	0.237159	-1.43902
0.093094	0.00833684	0.180842	-1.71013	0.093094	0.00738957	0.166807	-1.79092	0.093094	0.00732043	0.246479	-1.40048
0.0934478	0.00833878	0.180885	-1.7099	0.0934478	0.00758401	0.171197	-1.76494	0.0934478	0.00756361	0.254667	-1.3678
0.0938016	0.00803324	0.174257	-1.74723	0.0938016	0.00711471	0.160603	-1.82882	0.0938016	0.00769807	0.259194	-1.35018
0.0941555	0.00746813	0.161998	-1.82017	0.0941555	0.00689161	0.155567	-1.86068	0.0941555	0.00698118	0.235057	-1.44793
0.0945093	0.00722099	0.156637	-1.85382	0.0945093	0.00677229	0.152873	-1.87815	0.0945093	0.0082149	0.276596	-1.2852
0.0948631	0.00807856	0.17524	-1.7416	0.0948631	0.00676433	0.152694	-1.87932	0.0948631	0.00735515	0.247648	-1.39575
0.095217	0.00669938	0.145323	-1.9288	0.095217	0.00667103	0.150588	-1.89321	0.095217	0.00731602	0.246331	-1.40108
0.0955708	0.00700483	0.151949	-1.88421	0.0955708	0.00686759	0.155025	-1.86417	0.0955708	0.00670333	0.225701	-1.48854
0.0959246	0.00749051	0.162484	-1.81718	0.0959246	0.00650686	0.146882	-1.91813	0.0959246	0.00628368	0.211572	-1.55319
0.0962785	0.00759761	0.164807	-1.80298	0.0962785	0.00665233	0.150165	-1.89602	0.0962785	0.00608269	0.204804	-1.5857
0.0966323	0.00736013	0.159656	-1.83474	0.0966323	0.00658211	0.14858	-1.90663	0.0966323	0.00663909	0.223538	-1.49817
0.0969861	0.00692261	0.150165	-1.89602	0.0969861	0.00633646	0.143035	-1.94466	0.0969861	0.00781628	0.263174	-1.33494
0.0973399	0.00567403	0.123081	-2.09491	0.0973399	0.00661682	0.149364	-1.90137	0.0973399	0.00664761	0.223825	-1.49689
0.0976937	0.0070231	0.152345	-1.88161	0.0976937	0.00630279	0.142275	-1.94999	0.0976937	0.00660854	0.22251	-1.50278
0.0980476	0.00691654	0.150033	-1.8969	0.0980476	0.00594194	0.13413	-2.00895	0.0980476	0.00599537	0.201864	-1.60016
0.0984014	0.00719806	0.15614	-1.857	0.0984014	0.00603059	0.136131	-1.99414	0.0984014	0.00608436	0.204861	-1.58543
0.0987552	0.00675595	0.14655	-1.92039	0.0987552	0.00596321	0.13461	-2.00538	0.0987552	0.0059965	0.201902	-1.59997
0.099109	0.00717801	0.155705	-1.85979	0.099109	0.00587094	0.132527	-2.02097	0.099109	0.00544694	0.183399	-1.69609
0.0994628	0.00731961	0.158777	-1.84026	0.0994628	0.00578285	0.130538	-2.03609	0.0994628	0.0055738	0.18767	-1.67307
0.0998166	0.00630865	0.136847	-1.98889	0.0998166	0.00589115	0.132983	-2.01753	0.0998166	0.00586998	0.197642	-1.6213
0.10017	0.00643955	0.139686	-1.96836	0.10017	0.0054514	0.123056	-2.09511	0.10017	0.00562715	0.189466	-1.66354
0.100524	0.00645409	0.140002	-1.9661	0.100524	0.00537227	0.12127	-2.10973	0.100524	0.00618212	0.208152	-1.56949
0.100878	0.00473199	0.102646	-2.27647	0.100878	0.00547955	0.123692	-2.08996	0.100878	0.00689641	0.232203	-1.46015
0.101232	0.00643205	0.139524	-1.96952	0.101232	0.00572308	0.129189	-2.04648	0.101232	0.0060265	0.202912	-1.59498
0.101586	0.00556189	0.120648	-2.11488	0.101586	0.00518197	0.116974	-2.1458	0.101586	0.00522922	0.176068	-1.73689
0.101939	0.00526986	0.114314	-2.16881	0.101939	0.00525274	0.118572	-2.13224	0.101939	0.00536801	0.180741	-1.71069
0.102293	0.00575235	0.12478	-2.0812	0.102293	0.00499252	0.112698	-2.18304	0.102293	0.00593416	0.199804	-1.61042
0.102647	0.00547519	0.118768	-2.13059	0.102647	0.00484431	0.109352	-2.21318	0.102647	0.00532661	0.179347	-1.71843
0.103001	0.00612304	0.132821	-2.01875	0.103001	0.00529776	0.119588	-2.1237	0.103001	0.00580454	0.195439	-1.63251
0.103355	0.0054704	0.118664	-2.13146	0.103355	0.00474775	0.107173	-2.23331	0.103355	0.00557163	0.187597	-1.67346
0.103708	0.00573381	0.124378	-2.08443	0.103708	0.00452921	0.102239	-2.28044	0.103708	0.00613312	0.206502	-1.57744
0.104062	0.00521359	0.113093	-2.17954	0.104062	0.00491973	0.111055	-2.19773	0.104062	0.00573286	0.193026	-1.64493
0.104416	0.00554422	0.120265	-2.11806	0.104416	0.00478421	0.107996	-2.22566	0.104416	0.00501235	0.168766	-1.77924
0.10477	0.0054896	0.11908	-2.12796	0.10477	0.00434444	0.0980686	-2.32209	0.10477	0.00532217	0.179198	-1.71927
0.105124	0.00530382	0.11505	-2.16239	0.105124	0.00452122	0.102059	-2.2822	0.105124	0.00531284	0.178884	-1.72102
0.105477	0.00533613	0.115751	-2.15631	0.105477	0.00426047	0.0961731	-2.34161	0.105477	0.00448227	0.150918	-1.89102
0.105831	0.00561199	0.121735	-2.10591	0.105831	0.00462516	0.104405	-2.25947	0.105831	0.00501705	0.168924	-1.7783
0.106185	0.00502131	0.108922	-2.21712	0.106185	0.00440858	0.0995164	-2.30743	0.106185	0.00553872	0.186489	-1.67938
0.106539	0.00556919	0.120807	-2.11356	0.106539	0.00442592	0.0999079	-2.30351	0.106539	0.00514626	0.173275	-1.75288
0.106892	0.00589877	0.127956	-2.05607	0.106892	0.00441019	0.0995529	-2.30707	0.106892	0.00596399	0.200808	-1.60541
0.107246	0.0051381	0.111456	-2.19413	0.107246	0.00419891	0.0947835	-2.35616	0.107246	0.00451766	0.15211	-1.88315
0.1076	0.00429733	0.0932176	-2.37282	0.1076	0.00387524	0.0874771	-2.43638	0.1076	0.00553571	0.186388	-1.67993
0.107954	0.00459577	0.0996914	-2.30568	0.107954	0.00424053	0.095723	-2.3463	0.107954	0.00467077	0.157265	-1.84982
0.108308	0.00473036	0.102611	-2.27681	0.108308	0.00436687	0.098575	-2.31694	0.108308	0.00427667	0.143996	-1.93797
0.108661	0.00434641	0.0942822	-2.36146	0.108661	0.00411585	0.0929087	-2.37614	0.108661	0.00466377	0.157029	-1.85132
0.109015	0.00426679	0.0925551	-2.37995	0.109015	0.00392602	0.0886235	-2.42336	0.109015	0.00503395	0.169493	-1.77494
0.109369	0.00355646	0.0771467	-2.56205	0.109369	0.0035735	0.0806659	-2.51744	0.109369	0.00439971	0.148138	-1.90961
0.109723	0.00499283	0.108304	-2.22281	0.109723	0.00410968	0.0927693	-2.37764	0.109723	0.00481572	0.162145	-1.81926
0.110076	0.00423125	0.0917842	-2.38832	0.110076	0.00401577	0.0906495	-2.40075	0.110076	0.00435995	0.1468	-1.91869
0.11043	0.00432221	0.0937572	-2.36705	0.11043	0.00371268	0.0838077	-2.47923	0.11043	0.00451324	0.151961	-1.88413
0.110784	0.00437337	0.0948671	-2.35528	0.110784	0.00379132	0.0855828	-2.45827	0.110784	0.0047876	0.161199	-1.82512
0.111138	0.00428888	0.0930343	-2.37479	0.111138	0.00382105	0.0862541	-2.45046	0.111138	0.004294	0.144579	-1.93393
0.111491	0.00378676	0.0821423	-2.4993	0.111491	0.00371003	0.0837478	-2.47995	0.111491	0.0050585	0.17032	-1.77008
0.111845	0.00505584	0.109671	-2.21027	0.111845	0.00379082	0.0855716	-2.4584	0.111845	0.00438454	0.147628	-1.91306
0.112199	0.00402924	0.0874023	-2.43723	0.112199	0.00361257	0.081548	-2.50656	0.112199	0.00411731	0.13863	-1.97595
0.112553	0.00344089	0.0746398	-2.59508	0.112553	0.00331034	0.0747255	-2.59393	0.112553	0.00450037	0.151528	-1.88699
0.112906	0.00361129	0.078336	-2.54675	0.112906	0.00300483	0.0678291	-2.69076	0.112906	0.00353834	0.119136	-2.12749
0.11326	0.00394586	0.0855935	-2.45815	0.11326	0.00331488	0.074828	-2.59256	0.11326	0.00343655	0.115709	-2.15668
0.113614	0.00351587	0.0762662	-2.57352	0.113614	0.00317387	0.0716448	-2.63603	0.113614	0.00441112	0.148523	-1.90702
0.113968	0.00386273	0.0837903	-2.47944	0.113968	0.00324747	0.0733063	-2.61311	0.113968	0.00444946	0.149814	-1.89836
0.114321	0.00284972	0.061816	-2.78359	0.114321	0.00268867	0.0606923	-2.80194	0.114321	0.00385822	0.129906	-2.04094
0.114675	0.00387984	0.0841613	-2.47502	0.114675	0.00316907	0.0715367	-2.63755	0.114675	0.00399605	0.134547	-2.00584
0.115029	0.00368403	0.0799139	-2.52681	0.115029	0.00310183	0.0700188	-2.65899	0.115029	0.00424488	0.142925	-1.94543
0.115383	0.00366864	0.07958	-2.53099	0.115383	0.0029408	0.0663837	-2.7123	0.115383	0.00343629	0.1157	-2.15675
0.115736	0.00389711	0.0845361	-2.47058	0.115736	0.00299887	0.0676946	-2.69275	0.115736	0.00403854	0.135978	-1.99526
0.11609	0.00350576	0.076047	-2.5764	0.11609	0.00292812	0.0660975	-2.71662	0.11609	0.00368421	0.124047	-2.08709
0.116444	0.00313439	0.0679912	-2.68838	0.116444	0.00264533	0.059714	-2.81819	0.116444	0.00377155	0.126988	-2.06366
0.116798	0.00394998	0.0856828	-2.4571	0.116798	0.00291065	0.0657031	-2.72261	0.116798	0.0037824	0.127353	-2.06079
0.117151	0.00365307	0.0792423	-2.53525	0.117151	0.00320393	0.0723234	-2.62661	0.117151	0.00307112	0.103405	-2.2691
0.117505	0.00261402	0.0567032	-2.86993	0.117505	0.00283154	0.0639173	-2.75017	0.117505	0.00306229	0.103107	-2.27198
0.117859	0.002203	0.0477875	-3.04099	0.117859	0.00279581	0.0631108	-2.76286	0.117859	0.00323138	0.108801	-2.21824
0.118212	0.00314297	0.0681772	-2.68565	0.118212	0.0026687	0.0602416	-2.80939	0.118212	0.00297599	0.100202	-2.30057
0.118566	0.0036685	0.0795771	-2.53103	0.118566	0.00268676	0.0606492	-2.80265	0.118566	0.0029316	0.0987069	-2.3156
0.11892	0.00312766	0.0678451	-2.69053	0.11892	0.00270556	0.0610737	-2.79567	0.11892	0.00360554	0.121399	-2.10868
0.119274	0.00236648	0.0513336	-2.96941	0.119274	0.00249698	0.0563653	-2.8759	0.119274	0.00308691	0.103936	-2.26398
0.119627	0.00217183	0.0471114	-3.05524	0.119627	0.00230332	0.0519938	-2.95663	0.119627	0.00330951	0.111431	-2.19435
0.119981	0.0026559	0.0576116	-2.85403	0.119981	0.00245053	0.0553168	-2.89468	0.119981	0.00253958	0.0855077	-2.45915
0.120335	0.00204281	0.0443126	-3.11649	0.120335	0.00249434	0.0563056	-2.87696	0.120335	0.00294863	0.0992804	-2.30981
0.120688	0.0034955	0.0758242	-2.57934	0.120688	0.00234502	0.0529349	-2.93869	0.120688	0.00322402	0.108553	-2.22052
0.121042	0.00342615	0.07432	-2.59937	0.121042	0.00234391	0.05291	-2.93916	0.121042	0.0023206	0.0781347	-2.54932
0.121396	0.00324657	0.0704245	-2.65321	0.121396	0.00208332	0.0470276	-3.05702	0.121396	0.00315863	0.106351	-2.24101
0.121749	0.00277095	0.0601075	-2.81162	0.121749	0.00222435	0.0502111	-2.99152	0.121749	0.00301938	0.101663	-2.2861
0.122103	0.00298343	0.0647165	-2.73774	0.122103	0.0021484	0.0484967	-3.02626	0.122103	0.00257419	0.0866729	-2.44561
0.122457	0.00259451	0.05628	-2.87742	0.122457	0.0020695	0.0467155	-3.06368	0.122457	0.00260408	0.0876794	-2.43407
0.122811	0.00242334	0.052567	-2.94567	0.122811	0.00205943	0.0464882	-3.06856	0.122811	0.00263732	0.0887987	-2.42138
0.123164	0.00318414	0.0690702	-2.67263	0.123164	0.00211789	0.0478079	-3.04056	0.123164	0.00332253	0.11187	-2.19042
0.123518	0.00356512	0.0773346	-2.55961	0.123518	0.00178098	0.0402027	-3.21382	0.123518	0.00255011	0.0858623	-2.45501
0.123872	0.00297421	0.0645165	-2.74083	0.123872	0.00212748	0.0480244	-3.03605	0.123872	0.00283979	0.0956158	-2.34742
0.124225	0.00242173	0.0525321	-2.94633	0.124225	0.00197991	0.0446933	-3.10793	0.124225	0.00201997	0.0680124	-2.68807
0.124579	0.00253924	0.055081	-2.89895	0.124579	0.00189681	0.0428173	-3.15081	0.124579	0.00302743	0.101934	-2.28343
0.124933	0.00267097	0.0579385	-2.84837	0.124933	0.00184395	0.0416242	-3.17907	0.124933	0.00263558	0.0887399	-2.42205
0.125286	0.00243349	0.0527872	-2.94149	0.125286	0.00197909	0.0446746	-3.10835	0.125286	0.00195922	0.065967	-2.7186
0.12564	0.00189541	0.0411151	-3.19138	0.12564	0.00213268	0.0481417	-3.03361	0.12564	0.00233725	0.0786953	-2.54217
0.125994	0.00164575	0.0356995	-3.33262	0.125994	0.00194935	0.0440035	-3.12349	0.125994	0.00272614	0.0917893	-2.38826
0.126347	0.00186176	0.0403853	-3.20929	0.126347	0.00188847	0.042629	-3.15522	0.126347	0.00224051	0.0754381	-2.58444
0.126701	0.00190026	0.0412204	-3.18882	0.126701	0.00184548	0.0416586	-3.17825	0.126701	0.00230065	0.077463	-2.55795
0.127055	0.00222967	0.048366	-3.02896	0.127055	0.00192608	0.043478	-3.1355	0.127055	0.00221288	0.0745076	-2.59685
0.127408	0.00231342	0.0501826	-2.99209	0.127408	0.00186373	0.0420705	-3.16841	0.127408	0.00239928	0.0807837	-2.51598
0.127762	0.0029526	0.0640477	-2.74813	0.127762	0.0017857	0.0403094	-3.21117	0.127762	0.00277272	0.0933576	-2.37132
0.128116	0.00196053	0.0425278	-3.1576	0.128116	0.00184008	0.0415368	-3.18118	0.128116	0.00255678	0.0860867	-2.4524
0.128469	0.00242855	0.0526801	-2.94352	0.128469	0.00172218	0.0388753	-3.2474	0.128469	0.00222969	0.0750737	-2.58928
0.128823	0.00156456	0.0339383	-3.38321	0.128823	0.0018344	0.0414086	-3.18427	0.128823	0.00264511	0.0890609	-2.41844
0.129177	0.0026038	0.0564815	-2.87384	0.129177	0.00138628	0.0312929	-3.46436	0.129177	0.0024777	0.0834243	-2.48382
0.12953	0.00252808	0.0548391	-2.90335	0.12953	0.00175798	0.0396834	-3.22682	0.12953	0.00245957	0.0828139	-2.49116
0.129884	0.00228475	0.0495608	-3.00455	0.129884	0.00154135	0.0347936	-3.35832	0.129884	0.00248148	0.0835516	-2.48229
0.130238	0.00218283	0.0473498	-3.05019	0.130238	0.00185729	0.0419253	-3.17187	0.130238	0.00191246	0.0643926	-2.74276
0.130591	0.00130859	0.0283859	-3.56186	0.130591	0.00143358	0.0323606	-3.43081	0.130591	0.00246701	0.0830645	-2.48814
0.130945	0.00190401	0.0413018	-3.18685	0.130945	0.00150767	0.0340331	-3.38042	0.130945	0.00239738	0.0807198	-2.51677
0.131299	0.00231978	0.0503206	-2.98934	0.131299	0.00162859	0.0367627	-3.30327	0.131299	0.00231104	0.0778129	-2.55345
0.131652	0.00167391	0.0363103	-3.31565	0.131652	0.00132663	0.0299466	-3.50834	0.131652	0.0025379	0.0854512	-2.45981
0.132006	0.00203547	0.0441533	-3.12009	0.132006	0.00148489	0.033519	-3.39564	0.132006	0.00166023	0.0558999	-2.88419
0.13236	0.00221814	0.0481159	-3.03414	0.13236	0.00147459	0.0332865	-3.4026	0.13236	0.00222647	0.0749653	-2.59073
0.132713	0.00188631	0.0409179	-3.19619	0.132713	0.00146623	0.0330977	-3.40829	0.132713	0.00272164	0.0916378	-2.38991
0.133067	0.00168222	0.0364908	-3.3107	0.133067	0.00147537	0.0333041	-3.40207	0.133067	0.00238067	0.0801574	-2.52376
0.13342	0.00178795	0.0387841	-3.24974	0.13342	0.00142847	0.0322453	-3.43438	0.13342	0.00215566	0.0725811	-2.62305
0.133774	0.00196928	0.0427177	-3.15314	0.133774	0.00164432	0.0371177	-3.29366	0.133774	0.00244823	0.0824321	-2.49578
0.134128	0.00202504	0.0439272	-3.12522	0.134128	0.00152597	0.0344463	-3.36835	0.134128	0.00271896	0.0915475	-2.3909
0.134481	0.00193444	0.0419617	-3.171	0.134481	0.0015338	0.034623	-3.36324	0.134481	0.00242885	0.0817796	-2.50373
0.134835	0.00208649	0.04526	-3.09533	0.134835	0.00138338	0.0312276	-3.46645	0.134835	0.00200884	0.0676376	-2.69359
0.135189	0.00208288	0.0451818	-3.09706	0.135189	0.00137909	0.0311308	-3.46956	0.135189	0.00210891	0.071007	-2.64498
0.135542	0.00167207	0.0362705	-3.31675	0.135542	0.0014055	0.0317268	-3.45059	0.135542	0.00263043	0.0885668	-2.424
0.135896	0.00222884	0.0483479	-3.02933	0.135896	0.00123706	0.0279245	-3.57825	0.135896	0.00193525	0.06516	-2.73091
0.136249	0.00242564	0.0526168	-2.94472	0.136249	0.00123937	0.0279768	-3.57638	0.136249	0.00143718	0.0483898	-3.02847
0.136603	0.00114022	0.0247335	-3.6996	0.136603	0.00117451	0.0265127	-3.63013	0.136603	0.00197444	0.0664795	-2.71086
0.136957	0.000914481	0.0198369	-3.92021	0.136957	0.00142933	0.0322648	-3.43378	0.136957	0.00239772	0.0807312	-2.51663
0.13731	0.00145616	0.0315871	-3.45501	0.13731	0.00131168	0.029609	-3.51968	0.13731	0.00185881	0.0625862	-2.77121
0.137664	0.00118236	0.0256477	-3.6633	0.137664	0.00131566	0.0296989	-3.51664	0.137664	0.00200498	0.0675079	-2.69551
0.138017	0.00170214	0.0369227	-3.29893	0.138017	0.00139439	0.031476	-3.45853	0.138017	0.00175451	0.0590745	-2.82896
0.138371	0.00200373	0.0434648	-3.1358	0.138371	0.00116067	0.0262002	-3.64199	0.138371	0.00150025	0.0505134	-2.98552
0.138725	0.00176648	0.0383185	-3.26182	0.138725	0.00110735	0.0249967	-3.68901	0.138725	0.00191329	0.0644206	-2.74232
0.139078	0.0008625	0.0187093	-3.97873	0.139078	0.00139871	0.0315735	-3.45544	0.139078	0.00224892	0.0757211	-2.5807
0.139432	0.00173629	0.0376636	-3.27906	0.139432	0.00122648	0.0276858	-3.58683	0.139432	0.0020548	0.0691853	-2.67097
0.139785	0.000954933	0.0207144	-3.87693	0.139785	0.00114212	0.0257815	-3.6581	0.139785	0.00124864	0.0420418	-3.16909
0.140139	0.00176396	0.0382638	-3.26325	0.140139	0.00117187	0.026453	-3.63238	0.140139	0.00185595	0.06249	-2.77275
0.140493	0.00151271	0.0328136	-3.41691	0.140493	0.000948379	0.0214081	-3.84399	0.140493	0.00221468	0.0745683	-2.59604
0.140846	0.00103208	0.0223879	-3.79923	0.140846	0.00135873	0.0306712	-3.48443	0.140846	0.00192442	0.0647952	-2.73652
0.1412	0.0016298	0.0353537	-3.34235	0.1412	0.00118504	0.0267504	-3.6212	0.1412	0.00167659	0.0564507	-2.87439
0.141553	0.00174877	0.0379343	-3.2719	0.141553	0.00109175	0.0246445	-3.7032	0.141553	0.00159363	0.0536576	-2.92513
0.141907	0.00117342	0.0254539	-3.67089	0.141907	0.00096748	0.0218393	-3.82405	0.141907	0.0013822	0.0465386	-3.06747
0.142261	0.00134669	0.0292123	-3.53317	0.142261	0.00131939	0.0297831	-3.51381	0.142261	0.00147885	0.049793	-2.99988
0.142614	0.00161212	0.0349701	-3.35326	0.142614	0.00110708	0.0249904	-3.68926	0.142614	0.001792	0.0603369	-2.80781
0.142968	0.00132472	0.0287358	-3.54961	0.142968	0.0010893	0.0245892	-3.70545	0.142968	0.00203184	0.0684123	-2.6822
0.143321	0.00177004	0.0383957	-3.25981	0.143321	0.00119674	0.0270144	-3.61139	0.143321	0.00131885	0.0444059	-3.11438
0.143675	0.00155501	0.0337313	-3.38933	0.143675	0.000887393	0.0200314	-3.91045	0.143675	0.00156327	0.0526354	-2.94437
0.144028	0.00195357	0.0423769	-3.16115	0.144028	0.000835796	0.0188667	-3.97036	0.144028	0.00150258	0.0505919	-2.98396
0.144382	0.00147103	0.0319096	-3.44485	0.144382	0.000880965	0.0198863	-3.91772	0.144382	0.00147404	0.049631	-3.00314
0.144736	0.00116237	0.0252141	-3.68035	0.144736	0.00129591	0.0292531	-3.53177	0.144736	0.00187341	0.0630779	-2.76339
0.145089	0.00113865	0.0246997	-3.70097	0.145089	0.00102071	0.0230408	-3.77049	0.145089	0.00175649	0.059141	-2.82783
0.145443	0.00104419	0.0226506	-3.78757	0.145443	0.000937857	0.0211706	-3.85514	0.145443	0.00190773	0.0642333	-2.74523
0.145796	0.000914494	0.0198372	-3.9202	0.145796	0.0011356	0.0256343	-3.66382	0.145796	0.00159796	0.0538033	-2.92242
0.14615	0.00138635	0.0300726	-3.50414	0.14615	0.00128053	0.0289058	-3.54371	0.14615	0.00128655	0.0433181	-3.13918
0.146503	0.00127228	0.0275982	-3.59001	0.146503	0.0010819	0.0244222	-3.71226	0.146503	0.00161285	0.0543049	-2.91314
0.146857	0.00119871	0.0260024	-3.64956	0.146857	0.000868138	0.0195968	-3.93239	0.146857	0.00152228	0.0512552	-2.97094
0.14721	0.00149719	0.0324769	-3.42723	0.14721	0.00100057	0.0225863	-3.79041	0.14721	0.00193008	0.0649859	-2.73359
0.147564	0.0012252	0.026577	-3.62771	0.147564	0.00095441	0.0215442	-3.83765	0.147564	0.00167182	0.0562901	-2.87724
0.147917	0.00131052	0.0284277	-3.56039	0.147917	0.00105067	0.0237172	-3.74155	0.147917	0.00121601	0.040943	-3.19557
0.148271	0.00124054	0.0269098	-3.61527	0.148271	0.000930969	0.0210151	-3.86251	0.148271	0.00113163	0.0381021	-3.26749
0.148625	0.00164851	0.0357595	-3.33094	0.148625	0.000875468	0.0197623	-3.92398	0.148625	0.00158458	0.0533529	-2.93083
0.148978	0.00152216	0.0330187	-3.41068	0.148978	0.00107064	0.0241678	-3.72273	0.148978	0.00179382	0.0603979	-2.8068
0.149332	0.00131598	0.0285462	-3.55623	0.149332	0.000857611	0.0193592	-3.94459	0.149332	0.00175918	0.0592315	-2.8263
0.149685	0.00205116	0.0444936	-3.11241	0.149685	0.000903855	0.020403	-3.89207	0.149685	0.00127342	0.0428762	-3.14944
0.150039	0.00139373	0.0302328	-3.49883	0.150039	0.00115287	0.0260242	-3.64873	0.150039	0.00163741	0.0551316	-2.89803
0.150392	0.00110475	0.0239642	-3.7312	0.150392	0.00110557	0.0249564	-3.69062	0.150392	0.00156143	0.0525733	-2.94555
0.150746	0.00112473	0.0243976	-3.71327	0.150746	0.00115403	0.0260503	-3.64773	0.150746	0.00191483	0.0644725	-2.74152
0.151099	0.00120611	0.0261628	-3.64342	0.151099	0.00108055	0.0243917	-3.71351	0.151099	0.00114945	0.038702	-3.25186
0.151453	0.00083234	0.0180551	-4.01433	0.151453	0.000890477	0.0201011	-3.90698	0.151453	0.00129513	0.043607	-3.13254
0.151806	0.000659143	0.0142981	-4.24763	0.151806	0.000951969	0.0214891	-3.84021	0.151806	0.000943475	0.0317668	-3.44933
0.15216	0.000606324	0.0131524	-4.33115	0.15216	0.000964146	0.021764	-3.8275	0.15216	0.00137529	0.0463061	-3.07248
0.152513	0.00128894	0.0279597	-3.57699	0.152513	0.00102255	0.0230824	-3.76869	0.152513	0.00142008	0.0478143	-3.04043
0.152867	0.00147575	0.0320119	-3.44165	0.152867	0.000937608	0.021165	-3.85541	0.152867	0.00179636	0.0604836	-2.80538
0.15322	0.00132874	0.028823	-3.54658	0.15322	0.0008156	0.0184108	-3.99482	0.15322	0.00160849	0.0541579	-2.91585
0.153574	0.00170296	0.0369406	-3.29844	0.153574	0.000662184	0.0149477	-4.2032	0.153574	0.00130948	0.0440902	-3.12152
0.153927	0.00133803	0.0290245	-3.53961	0.153927	0.000806513	0.0182057	-4.00602	0.153927	0.000716171	0.0241135	-3.72498
0.154281	0.00176397	0.0382639	-3.26325	0.154281	0.000837969	0.0189158	-3.96776	0.154281	0.000962368	0.032403	-3.42951
0.154634	0.00147331	0.0319589	-3.4433	0.154634	0.000903745	0.0204006	-3.89219	0.154634	0.000653178	0.0219925	-3.81705
0.154988	0.00116582	0.025289	-3.67738	0.154988	0.00104088	0.0234962	-3.75092	0.154988	0.00130964	0.0440955	-3.1214
0.155341	0.00122028	0.0264702	-3.63174	0.155341	0.000911391	0.0205732	-3.88377	0.155341	0.00101645	0.0342239	-3.37483
0.155695	0.001825	0.0395878	-3.22923	0.155695	0.000841307	0.0189911	-3.96378	0.155695	0.00113749	0.0382992	-3.26233
0.156048	0.00119113	0.025838	-3.65591	0.156048	0.000781798	0.0176478	-4.03714	0.156048	0.000975664	0.0328506	-3.41578
0.156402	0.00142669	0.0309477	-3.47546	0.156402	0.000908384	0.0205053	-3.88707	0.156402	0.00107824	0.0363045	-3.31581
0.156755	0.00111852	0.024263	-3.7188	0.156755	0.00053278	0.0120266	-4.42063	0.156755	0.000901134	0.0303412	-3.49525
0.157109	0.00105164	0.0228121	-3.78047	0.157109	0.000732998	0.0165462	-4.1016	0.157109	0.00129061	0.0434548	-3.13603
0.157462	0.00105764	0.0229423	-3.77477	0.157462	0.000843407	0.0190385	-3.96129	0.157462	0.00116391	0.039189	-3.23936
0.157816	0.0016092	0.0349067	-3.35508	0.157816	0.000770418	0.0173909	-4.05181	0.157816	0.00125195	0.0421533	-3.16644
0.158169	0.00182056	0.0394915	-3.23167	0.158169	0.000883858	0.0199516	-3.91444	0.158169	0.000944351	0.0317963	-3.4484
0.158523	0.000628775	0.0136394	-4.29479	0.158523	0.000784445	0.0177076	-4.03376	0.158523	0.000523805	0.0176365	-4.03778
0.158876	0.000932544	0.0202287	-3.90065	0.158876	0.000741459	0.0167372	-4.09012	0.158876	0.00127056	0.0427799	-3.15169
0.159229	0.00116958	0.0253705	-3.67417	0.159229	0.000763961	0.0172452	-4.06022	0.159229	0.00136778	0.0460532	-3.07796
0.159583	0.000853748	0.0185195	-3.98893	0.159583	0.00080608	0.0181959	-4.00656	0.159583	0.0014168	0.0477038	-3.04274
0.159936	0.00141696	0.0307366	-3.4823	0.159936	0.000927896	0.0209457	-3.86582	0.159936	0.00138476	0.0466249	-3.06562
0.16029	0.00168196	0.0364849	-3.31086	0.16029	0.000783377	0.0176835	-4.03513	0.16029	0.00131141	0.0441553	-3.12004
0.160643	0.0013239	0.0287181	-3.55023	0.160643	0.000795851	0.017965	-4.01933	0.160643	0.00129788	0.0436996	-3.13042
0.160997	0.00103568	0.0224659	-3.79576	0.160997	0.00073488	0.0165887	-4.09903	0.160997	0.0011599	0.039054	-3.24281
0.16135	0.000789199	0.0171193	-4.06755	0.16135	0.000990385	0.0223563	-3.80065	0.16135	0.00099359	0.0334542	-3.39758
0.161704	0.00132767	0.0287997	-3.54739	0.161704	0.000699031	0.0157795	-4.14904	0.161704	0.00103846	0.0349648	-3.35341
0.162057	0.000959174	0.0208064	-3.8725	0.162057	0.000647471	0.0146156	-4.22567	0.162057	0.00131528	0.0442855	-3.1171
0.16241	0.00130092	0.0282196	-3.56774	0.16241	0.00114149	0.0257673	-3.65865	0.16241	0.000975006	0.0328285	-3.41646
0.162764	0.00129387	0.0280667	-3.57317	0.162764	0.00107368	0.0242365	-3.7199	0.162764	0.000982528	0.0330818	-3.40877
0.163117	0.00163604	0.0354889	-3.33854	0.163117	0.000754012	0.0170206	-4.07333	0.163117	0.0011939	0.0401986	-3.21392
0.163471	0.00149446	0.0324177	-3.42905	0.163471	0.000816109	0.0184223	-3.99419	0.163471	0.000910382	0.0306526	-3.48504
0.163824	0.00125248	0.0271688	-3.60569	0.163824	0.000681141	0.0153757	-4.17497	0.163824	0.00102394	0.0344761	-3.36749
0.164178	0.00158202	0.0343171	-3.37211	0.164178	0.000949717	0.0214383	-3.84258	0.164178	0.000726997	0.024478	-3.70998
0.164531	0.00194769	0.0422493	-3.16417	0.164531	0.00078943	0.0178201	-4.02743	0.164531	0.00122603	0.0412806	-3.18736
0.164884	0.000853273	0.0185092	-3.98949	0.164884	0.000773616	0.0174631	-4.04766	0.164884	0.0012497	0.0420775	-3.16824
0.165238	0.00046244	0.0100312	-4.60205	0.165238	0.000912509	0.0205984	-3.88254	0.165238	0.00120758	0.0406593	-3.20253
0.165591	0.00128207	0.0278107	-3.58234	0.165591	0.000941264	0.0212475	-3.85152	0.165591	0.000623986	0.0210096	-3.86277
0.165945	0.0013172	0.0285728	-3.5553	0.165945	0.000741695	0.0167426	-4.0898	0.165945	0.0011011	0.0370742	-3.29483
0.166298	0.00151847	0.0329385	-3.41311	0.166298	0.000883144	0.0199355	-3.91525	0.166298	0.00178747	0.0601842	-2.81035
0.166652	0.00139385	0.0302353	-3.49874	0.166652	0.000765764	0.0172859	-4.05787	0.166652	0.00089962	0.0302902	-3.49693
0.167005	0.00127364	0.0276278	-3.58893	0.167005	0.000640651	0.0144616	-4.23626	0.167005	0.00116348	0.0391744	-3.23973
0.167358	0.00053677	0.0116436	-4.453	0.167358	0.000725202	0.0163703	-4.11229	0.167358	0.000856776	0.0288477	-3.54573
0.167712	0.00078703	0.0170722	-4.0703	0.167712	0.0006819	0.0153928	-4.17386	0.167712	0.00088862	0.0299199	-3.50923
0.168065	0.000745335	0.0161678	-4.12473	0.168065	0.000799271	0.0180422	-4.01504	0.168065	0.000711346	0.023951	-3.73174
0.168419	0.00120397	0.0261164	-3.64519	0.168419	0.000799194	0.0180405	-4.01514	0.168419	0.000963597	0.0324443	-3.42823
0.168772	0.000737707	0.0160023	-4.13502	0.168772	0.000741569	0.0167397	-4.08997	0.168772	0.000793144	0.0267052	-3.6229
0.169125	0.000603909	0.0131	-4.33514	0.169125	0.000828358	0.0186988	-3.97929	0.169125	0.000676867	0.0227901	-3.78143
0.169479	0.000770424	0.016712	-4.09163	0.169479	0.000590466	0.0133288	-4.31783	0.169479	0.00124694	0.0419845	-3.17045
0.169832	0.0011513	0.024974	-3.68992	0.169832	0.000783301	0.0176817	-4.03522	0.169832	0.00107194	0.0360923	-3.32167
0.170185	0.00111091	0.0240977	-3.72564	0.170185	0.00090277	0.0203786	-3.89327	0.170185	0.00057011	0.0191956	-3.95307
0.170539	0.000916436	0.0198793	-3.91808	0.170539	0.000752749	0.0169921	-4.07501	0.170539	0.00111768	0.0376324	-3.27989
0.170892	0.000847517	0.0183843	-3.99626	0.170892	0.000714428	0.016127	-4.12726	0.170892	0.00101629	0.0342186	-3.37499
0.171246	0.00142315	0.030871	-3.47794	0.171246	0.000819499	0.0184989	-3.99005	0.171246	0.00130228	0.0438479	-3.12703
0.171599	0.00124517	0.0270102	-3.61154	0.171599	0.000764197	0.0172505	-4.05991	0.171599	0.00111596	0.0375745	-3.28143
0.171952	0.00141658	0.0307283	-3.48257	0.171952	0.000937131	0.0211542	-3.85592	0.171952	0.00082321	0.0277175	-3.58569
0.172306	0.000378072	0.00820112	-4.80348	0.172306	0.000740163	0.016708	-4.09187	0.172306	0.000916592	0.0308617	-3.47824
0.172659	0.000882857	0.0191509	-3.9554	0.172659	0.000723803	0.0163387	-4.11422	0.172659	0.00102424	0.0344863	-3.36719
0.173012	0.00121073	0.026263	-3.63959	0.173012	0.000628093	0.0141782	-4.25605	0.173012	0.00118802	0.0400007	-3.21886
0.173366	0.00100101	0.0217139	-3.8298	0.173366	0.000683554	0.0154301	-4.17143	0.173366	0.00104582	0.0352128	-3.34635
0.173719	0.00115873	0.0251351	-3.68349	0.173719	0.000819921	0.0185084	-3.98953	0.173719	0.00101805	0.0342777	-3.37326
0.174072	0.00128864	0.0279532	-3.57722	0.174072	0.00084035	0.0189695	-3.96492	0.174072	0.00121441	0.0408892	-3.19689
0.174426	0.00141776	0.0307541	-3.48173	0.174426	0.000747274	0.0168685	-4.08231	0.174426	0.00070701	0.023805	-3.73786
0.174779	0.0010945	0.0237419	-3.74051	0.174779	0.000561242	0.0126691	-4.36859	0.174779	0.00100219	0.0337437	-3.38896
0.175132	0.00138082	0.0299527	-3.50814	0.175132	0.00048487	0.0109452	-4.51486	0.175132	0.000541103	0.018219	-4.00529
0.175486	0.0012573	0.0272734	-3.60184	0.175486	0.000535388	0.0120855	-4.41575	0.175486	0.000727697	0.0245016	-3.70902
0.175839	0.000887338	0.0192481	-3.95034	0.175839	0.000671487	0.0151577	-4.18925	0.175839	0.00122998	0.0414135	-3.18415
0.176192	0.00143133	0.0310484	-3.47221	0.176192	0.000622692	0.0140563	-4.26469	0.176192	0.000573966	0.0193254	-3.94633
0.176546	0.00125783	0.0272848	-3.60142	0.176546	0.00072839	0.0164422	-4.1079	0.176546	0.00102795	0.034611	-3.36358
0.176899	0.000555447	0.0120487	-4.41879	0.176899	0.000740736	0.0167209	-4.0911	0.176899	0.000762945	0.0256884	-3.66172
0.177252	0.00096915	0.0210228	-3.86215	0.177252	0.000682976	0.0154171	-4.17228	0.177252	0.000757733	0.0255129	-3.66857
0.177606	0.00186442	0.040443	-3.20786	0.177606	0.000609365	0.0137554	-4.28632	0.177606	0.00114106	0.0384196	-3.25919
0.177959	0.00120679	0.0261777	-3.64285	0.177959	0.000624039	0.0140867	-4.26253	0.177959	0.000798138	0.0268733	-3.61662
0.178312	0.00112186	0.0243353	-3.71583	0.178312	0.000588089	0.0132751	-4.32186	0.178312	0.00110305	0.0371397	-3.29307
0.178666	0.00115804	0.0251202	-3.68408	0.178666	0.000601215	0.0135715	-4.29979	0.178666	0.00067276	0.0226518	-3.78751
0.179019	0.00136841	0.0296836	-3.51716	0.179019	0.000756169	0.0170693	-4.07047	0.179019	0.000583482	0.0196459	-3.92989
0.179372	0.000879426	0.0190765	-3.9593	0.179372	0.000779015	0.017585	-4.04071	0.179372	0.00105348	0.0354708	-3.33905
0.179726	0.00158116	0.0342985	-3.37265	0.179726	0.000883152	0.0199357	-3.91524	0.179726	0.000714719	0.0240646	-3.72701
0.180079	0.000886827	0.019237	-3.95092	0.180079	0.000814872	0.0183944	-3.99571	0.180079	0.000756688	0.0254777	-3.66995
0.180432	0.00131759	0.0285812	-3.55501	0.180432	0.000756635	0.0170798	-4.06986	0.180432	0.000806967	0.0271706	-3.60562
0.180786	0.00148363	0.0321829	-3.43632	0.180786	0.000714913	0.016138	-4.12658	0.180786	0.000591301	0.0199091	-3.91658
0.181139	0.00102729	0.0222841	-3.80388	0.181139	0.000773378	0.0174577	-4.04797	0.181139	0.000938323	0.0315934	-3.45481
0.181492	0.00142096	0.0308233	-3.47948	0.181492	0.000669514	0.0151132	-4.19219	0.181492	0.000940929	0.0316811	-3.45203
0.181845	0.00110412	0.0239505	-3.73176	0.181845	0.000964145	0.021764	-3.8275	0.181845	0.000917643	0.0308971	-3.47709
0.182199	0.00107385	0.0232939	-3.75956	0.182199	0.000706273	0.015943	-4.13874	0.182199	0.00100341	0.0337849	-3.38774
0.182552	0.00134482	0.0291718	-3.53455	0.182552	0.000915291	0.0206612	-3.8795	0.182552	0.000748263	0.025194	-3.68115
0.182905	0.00134681	0.029215	-3.53307	0.182905	0.000781536	0.0176419	-4.03748	0.182905	0.000626273	0.0210866	-3.85912
0.183259	0.00052307	0.0113464	-4.47885	0.183259	0.000541161	0.0122158	-4.40502	0.183259	0.0010025	0.0337544	-3.38865
0.183612	0.000957968	0.0207802	-3.87375	0.183612	0.000828544	0.018703	-3.97907	0.183612	0.000681376	0.022942	-3.77479
0.183965	0.000712905	0.0154643	-4.16922	0.183965	0.000592468	0.013374	-4.31444	0.183965	0.000806676	0.0271608	-3.60598
0.184318	0.00048155	0.0104458	-4.56156	0.184318	0.000629601	0.0142122	-4.25365	0.184318	0.000798709	0.0268926	-3.61591
0.184672	0.000781732	0.0169573	-4.07706	0.184672	0.000512702	0.0115734	-4.45905	0.184672	0.000425799	0.0143367	-4.24493
0.185025	0.00101126	0.0219362	-3.81962	0.185025	0.000588905	0.0132936	-4.32047	0.185025	0.000531155	0.017884	-4.02385
0.185378	0.000777769	0.0168713	-4.08214	0.185378	0.000661667	0.014936	-4.20398	0.185378	0.00078959	0.0265855	-3.62739
0.185731	0.000979069	0.0212379	-3.85197	0.185731	0.000804201	0.0181535	-4.00889	0.185731	0.000770491	0.0259425	-3.65187
0.186085	0.000809514	0.01756	-4.04213	0.186085	0.000756088	0.0170675	-4.07058	0.186085	0.00104379	0.0351445	-3.34829
0.186438	0.000973004	0.0211064	-3.85818	0.186438	0.000557639	0.0125878	-4.37503	0.186438	0.000493823	0.016627	-4.09673
0.186791	0.00160954	0.0349142	-3.35486	0.186791	0.000551739	0.0124546	-4.38567	0.186791	0.00107659	0.0362488	-3.31735
0.187144	0.00143604	0.0311506	-3.46892	0.187144	0.000647848	0.0146241	-4.22508	0.187144	0.000472772	0.0159182	-4.14029
0.187498	0.00117733	0.0255387	-3.66756	0.187498	0.000870459	0.0196492	-3.92972	0.187498	0.000320077	0.010777	-4.53034
0.187851	0.00113212	0.0245578	-3.70672	0.187851	0.000842882	0.0190267	-3.96191	0.187851	0.000682242	0.0229711	-3.77352
0.188204	0.00102572	0.02225	-3.80541	0.188204	0.000739366	0.01669	-4.09295	0.188204	0.000959216	0.0322968	-3.43279
0.188557	0.00138267	0.0299928	-3.5068	0.188557	0.000694707	0.0156819	-4.15525	0.188557	0.000850898	0.0286498	-3.55261
0.18891	0.000743566	0.0161294	-4.12711	0.18891	0.000696359	0.0157192	-4.15287	0.18891	0.00113912	0.0383541	-3.26089
0.189264	0.000897819	0.0194755	-3.9386	0.189264	0.000719274	0.0162364	-4.1205	0.189264	0.000716173	0.0241136	-3.72498
0.189617	0.000689314	0.0149526	-4.20287	0.189617	0.000735561	0.0166041	-4.09811	0.189617	0.000452389	0.015232	-4.18436
0.18997	0.00101083	0.0219268	-3.82004	0.18997	0.000448937	0.010134	-4.59186	0.18997	0.000779018	0.0262295	-3.64087
0.190323	0.000898936	0.0194997	-3.93736	0.190323	0.000599436	0.0135313	-4.30275	0.190323	0.000921951	0.0310421	-3.47241
0.190677	0.00110274	0.0239205	-3.73302	0.190677	0.00054099	0.012212	-4.40534	0.190677	0.000782331	0.0263411	-3.63662
0.19103	0.00125215	0.0271616	-3.60595	0.19103	0.000526086	0.0118755	-4.43328	0.19103	0.000944176	0.0317904	-3.44859
0.191383	0.00132361	0.0287118	-3.55045	0.191383	0.000496107	0.0111988	-4.49195	0.191383	0.000992146	0.0334056	-3.39903
0.191736	0.00100011	0.0216943	-3.83071	0.191736	0.000617665	0.0139428	-4.27279	0.191736	0.000508444	0.0171193	-4.06755
0.192089	0.000954103	0.0206964	-3.8778	0.192089	0.000514199	0.0116072	-4.45613	0.192089	0.000893897	0.0300975	-3.50331
0.192443	0.000924948	0.020064	-3.90883	0.192443	0.000465328	0.010504	-4.556	0.192443	0.000574453	0.0193418	-3.94548
0.192796	0.000814194	0.0176615	-4.03637	0.192796	0.000585677	0.0132207	-4.32597	0.192796	0.000443808	0.014943	-4.20351
0.193149	0.00103135	0.022372	-3.79995	0.193149	0.000706477	0.0159476	-4.13845	0.193149	0.000613053	0.0206415	-3.88045
0.193502	0.000994711	0.0215772	-3.83612	0.193502	0.000479385	0.0108213	-4.52624	0.193502	0.000721956	0.0243083	-3.71694
0.193855	0.000777361	0.0168625	-4.08266	0.193855	0.00053255	0.0120214	-4.42106	0.193855	0.000406637	0.0136915	-4.29098
0.194209	0.0011053	0.0239761	-3.7307	0.194209	0.000621585	0.0140313	-4.26647	0.194209	0.000685805	0.0230911	-3.76831
0.194562	0.000612704	0.0132908	-4.32069	0.194562	0.000769434	0.0173687	-4.05308	0.194562	0.000437063	0.0147159	-4.21883
0.194915	0.00140833	0.0305495	-3.48841	0.194915	0.000801076	0.018083	-4.01278	0.194915	0.000509164	0.0171436	-4.06613
0.195268	0.000777545	0.0168665	-4.08243	0.195268	0.000770189	0.0173858	-4.0521	0.195268	0.000529794	0.0178382	-4.02641
0.195621	0.000807346	0.0175129	-4.04482	0.195621	0.000727269	0.0164169	-4.10944	0.195621	0.000711822	0.0239671	-3.73107
0.195974	0.000600601	0.0130282	-4.34064	0.195974	0.000730564	0.0164913	-4.10492	0.195974	0.0012001	0.0404075	-3.20874
0.196328	0.000519865	0.0112769	-4.485	0.196328	0.000708526	0.0159938	-4.13555	0.196328	0.000654228	0.0220279	-3.81545
0.196681	0.00106841	0.0231759	-3.76464	0.196681	0.000953282	0.0215188	-3.83883	0.196681	0.000459506	0.0154716	-4.16875
0.197034	0.00106225	0.0230424	-3.77042	0.197034	0.000480115	0.0108378	-4.52471	0.197034	0.000558664	0.0188102	-3.97335
0.197387	0.00106032	0.0230005	-3.77224	0.197387	0.000587853	0.0132698	-4.32226	0.197387	0.00112771	0.0379701	-3.27096
0.19774	0.000520023	0.0112803	-4.48469	0.19774	0.000633075	0.0142906	-4.24815	0.19774	0.00101451	0.0341584	-3.37675
0.198093	0.000465197	0.010091	-4.59611	0.198093	0.000701872	0.0158436	-4.14499	0.198093	0.000975643	0.0328499	-3.41581
0.198446	0.00093364	0.0202525	-3.89948	0.198446	0.0007359	0.0166117	-4.09765	0.198446	0.000489069	0.016467	-4.1064
0.1988	0.00123142	0.0267119	-3.62264	0.1988	0.00063613	0.0143596	-4.24334	0.1988	0.000596236	0.0200753	-3.90827
0.199153	0.00115605	0.025077	-3.6858	0.199153	0.000549723	0.0124091	-4.38932	0.199153	0.000646884	0.0217806	-3.82673
0.199506	0.000911828	0.0197794	-3.92312	0.199506	0.000656487	0.0148191	-4.21184	0.199506	0.000899802	0.0302964	-3.49673
0.199859	0.000318995	0.00691964	-4.97339	0.199859	0.00048079	0.010853	-4.52331	0.199859	0.000688256	0.0231736	-3.76474
0.200212	0.000884003	0.0191758	-3.95411	0.200212	0.000630302	0.014228	-4.25254	0.200212	0.000341701	0.0115051	-4.46497
0.200565	0.00112769	0.0244618	-3.71064	0.200565	0.000684569	0.015453	-4.16995	0.200565	0.000353331	0.0118967	-4.4315
0.200918	0.00096767	0.0209907	-3.86368	0.200918	0.000485658	0.0109629	-4.51323	0.200918	0.000294997	0.00993257	-4.61194
0.201271	0.00134623	0.0292024	-3.5335	0.201271	0.000574675	0.0129723	-4.34494	0.201271	0.000524066	0.0176453	-4.03728
0.201625	0.000537858	0.0116672	-4.45097	0.201625	0.000564976	0.0127534	-4.36196	0.201625	0.00055171	0.0185761	-3.98588
0.201978	0.000993699	0.0215553	-3.83713	0.201978	0.000561555	0.0126762	-4.36803	0.201978	0.000545575	0.0183695	-3.99706
0.202331	0.000805132	0.0174649	-4.04756	0.202331	0.000585044	0.0132064	-4.32705	0.202331	0.000666411	0.0224381	-3.797
0.202684	0.000395879	0.0085874	-4.75746	0.202684	0.000610863	0.0137892	-4.28387	0.202684	0.000465993	0.01569	-4.15473
0.203037	0.000453172	0.0098302	-4.6223	0.203037	0.000670254	0.0151299	-4.19108	0.203037	0.000665406	0.0224043	-3.7985
0.20339	0.00070352	0.0152607	-4.18247	0.20339	0.000567113	0.0128016	-4.35818	0.20339	0.00110005	0.0370386	-3.2958
0.203743	0.000728686	0.0158066	-4.14733	0.203743	0.000654997	0.0147855	-4.21411	0.203743	0.000756287	0.0254642	-3.67048
0.204096	0.00057039	0.0123729	-4.39225	0.204096	0.000589938	0.0133169	-4.31872	0.204096	0.00060452	0.0203542	-3.89447
0.204449	0.000166178	0.00360474	-5.62551	0.204449	0.000629324	0.014206	-4.25409	0.204449	0.000722018	0.0243104	-3.71685
0.204802	0.00158699	0.034425	-3.36897	0.204802	0.000356271	0.00804224	-4.82305	0.204802	0.000519534	0.0174927	-4.04597
0.205156	0.00141651	0.0307269	-3.48262	0.205156	0.000471384	0.0106407	-4.54307	0.205156	0.000232145	0.00781632	-4.85154
0.205509	0.000609669	0.0132249	-4.32565	0.205509	0.000725922	0.0163865	-4.1113	0.205509	0.00063001	0.0212125	-3.85317
0.205862	0.00107235	0.0232613	-3.76096	0.205862	0.000631367	0.0142521	-4.25085	0.205862	0.000802707	0.0270272	-3.61091
0.206215	0.00111823	0.0242566	-3.71907	0.206215	0.000576777	0.0130198	-4.34128	0.206215	0.000725139	0.0244155	-3.71254
0.206568	0.00048374	0.0104933	-4.55702	0.206568	0.000447405	0.0100994	-4.59528	0.206568	0.00037798	0.0127266	-4.36406
0.206921	0.00132664	0.0287775	-3.54816	0.206921	0.000526825	0.0118922	-4.43187	0.206921	0.000266345	0.00896784	-4.71411
0.207274	0.00110179	0.0238999	-3.73388	0.207274	0.000600935	0.0135651	-4.30025	0.207274	0.000604885	0.0203665	-3.89386
0.207627	0.000783971	0.0170059	-4.0742	0.207627	0.000627832	0.0141723	-4.25647	0.207627	0.000833367	0.0280595	-3.57343
0.20798	0.000910698	0.0197548	-3.92436	0.20798	0.000494627	0.0111654	-4.49494	0.20798	0.000421725	0.0141995	-4.25455
0.208333	0.00107513	0.0233217	-3.75837	0.208333	0.000578865	0.0130669	-4.33767	0.208333	0.000687192	0.0231378	-3.76629
0.208686	0.00111075	0.0240945	-3.72577	0.208686	0.000635953	0.0143556	-4.24362	0.208686	0.000508659	0.0171266	-4.06712
0.209039	0.00100149	0.0217243	-3.82932	0.209039	0.000609015	0.0137475	-4.2869	0.209039	0.0007751	0.0260976	-3.64591
0.209392	0.00180539	0.0391625	-3.24004	0.209392	0.000525134	0.0118541	-4.43509	0.209392	0.000666317	0.0224349	-3.79714
0.209745	0.00108251	0.0234818	-3.75153	0.209745	0.000563232	0.012714	-4.36505	0.209745	0.000389942	0.0131293	-4.33291
0.210098	0.000908505	0.0197073	-3.92677	0.210098	0.000526751	0.0118905	-4.43201	0.210098	0.000420178	0.0141474	-4.25822
0.210451	0.000805517	0.0174733	-4.04708	0.210451	0.000566063	0.0127779	-4.36004	0.210451	0.000951068	0.0320225	-3.44132
0.210804	0.000877181	0.0190278	-3.96185	0.210804	0.000641828	0.0144882	-4.23442	0.210804	0.000927691	0.0312354	-3.4662
0.211157	0.000680392	0.014759	-4.2159	0.211157	0.000630454	0.0142315	-4.2523	0.211157	0.000516989	0.017407	-4.05088
0.21151	0.000568484	0.0123315	-4.3956	0.21151	0.000528353	0.0119267	-4.42897	0.21151	7.18953e-05	0.00242072	-6.02369
0.211864	0.00100224	0.0217405	-3.82858	0.211864	0.000658956	0.0148748	-4.20808	0.211864	0.000426696	0.0143669	-4.24283
0.212217	0.00114184	0.0247689	-3.69817	0.212217	0.000535364	0.012085	-4.41579	0.212217	0.000303595	0.010222	-4.58321
0.21257	0.00080689	0.017503	-4.04538	0.21257	0.000482324	0.0108877	-4.52012	0.21257	0.000617237	0.0207824	-3.87365
0.212923	0.000803336	0.0174259	-4.04979	0.212923	0.000518132	0.011696	-4.44851	0.212923	0.000622013	0.0209432	-3.86594
0.213276	0.000828142	0.017964	-4.01938	0.213276	0.000504935	0.0113981	-4.47431	0.213276	0.000624696	0.0210335	-3.86164
0.213629	0.00171952	0.0372998	-3.28877	0.213629	0.000483363	0.0109111	-4.51797	0.213629	0.000587792	0.019791	-3.92253
0.213982	0.0011349	0.0246183	-3.70427	0.213982	0.000552971	0.0124824	-4.38344	0.213982	0.000674128	0.0226979	-3.78548
0.214335	0.000755743	0.0163936	-4.11087	0.214335	0.00064891	0.0146481	-4.22345	0.214335	0.000677227	0.0228023	-3.7809
0.214688	0.00101297	0.0219734	-3.81792	0.214688	0.000550809	0.0124336	-4.38735	0.214688	0.000818684	0.0275651	-3.5912
0.215041	0.000962674	0.0208823	-3.86885	0.215041	0.000407384	0.00919603	-4.68898	0.215041	0.000240067	0.00808306	-4.81798
0.215394	0.000683914	0.0148354	-4.21074	0.215394	0.000616143	0.0139084	-4.27526	0.215394	0.0004075	0.0137205	-4.28886
0.215746	0.000676637	0.0146776	-4.22143	0.215746	0.000525892	0.0118712	-4.43364	0.215746	0.00065354	0.0220047	-3.8165
0.216099	0.000849413	0.0184254	-3.99402	0.216099	0.000377181	0.00851424	-4.76601	0.216099	0.000617832	0.0208024	-3.87269
0.216452	0.000869679	0.0188651	-3.97044	0.216452	0.00054284	0.0122537	-4.40192	0.216452	0.000711297	0.0239494	-3.73181
0.216805	0.000733591	0.015913	-4.14062	0.216805	0.000642367	0.0145004	-4.23358	0.216805	0.000450209	0.0151586	-4.18919
0.217158	0.000941318	0.0204191	-3.89129	0.217158	0.000405415	0.00915157	-4.69383	0.217158	0.000529079	0.0178141	-4.02777
0.217511	0.000473658	0.0102746	-4.57808	0.217511	0.000501582	0.0113224	-4.48097	0.217511	0.000444838	0.0149777	-4.20119
0.217864	0.000834327	0.0180982	-4.01194	0.217864	0.000371641	0.00838919	-4.78081	0.217864	0.000409294	0.0137809	-4.28447
0.218217	0.000936185	0.0203077	-3.89676	0.218217	0.000571078	0.0128912	-4.35121	0.218217	0.000428634	0.0144321	-4.2383
0.21857	0.000961847	0.0208644	-3.86971	0.21857	0.000649196	0.0146545	-4.22301	0.21857	0.00046663	0.0157114	-4.15337
0.218923	0.0007331	0.0159024	-4.14129	0.218923	0.000520851	0.0117574	-4.44328	0.218923	0.000499057	0.0168033	-4.08618
0.219276	0.000722558	0.0156737	-4.15577	0.219276	0.000467611	0.0105555	-4.5511	0.219276	0.000594814	0.0200274	-3.91065
0.219629	0.000715495	0.0155205	-4.16559	0.219629	0.000411012	0.00927793	-4.68012	0.219629	0.000389793	0.0131243	-4.33329
0.219982	0.0009518	0.0206464	-3.88021	0.219982	0.000503115	0.011357	-4.47792	0.219982	0.000241938	0.00814607	-4.81022
0.220335	0.000940178	0.0203943	-3.8925	0.220335	0.000397117	0.00896427	-4.71451	0.220335	0.000419808	0.014135	-4.2591
0.220688	0.00126345	0.0274068	-3.59697	0.220688	0.000389994	0.00880348	-4.73261	0.220688	0.000651594	0.0219392	-3.81948
0.221041	0.000680179	0.0147544	-4.21621	0.221041	0.000383733	0.00866214	-4.74879	0.221041	0.000512287	0.0172487	-4.06002
0.221394	0.000539984	0.0117133	-4.44703	0.221394	0.000443289	0.0100065	-4.60452	0.221394	0.00028046	0.0094431	-4.66247
0.221747	0.00103994	0.0225583	-3.79165	0.221747	0.000448422	0.0101224	-4.59301	0.221747	0.000539391	0.0181613	-4.00846
0.2221	0.000746154	0.0161855	-4.12364	0.2221	0.000662936	0.0149647	-4.20206	0.2221	0.000821566	0.0276622	-3.58769
0.222452	0.000980148	0.0212613	-3.85086	0.222452	0.000567948	0.0128205	-4.35671	0.222452	0.000644227	0.0216912	-3.83085
0.222805	0.00097174	0.021079	-3.85948	0.222805	0.000557509	0.0125849	-4.37526	0.222805	0.000464702	0.0156465	-4.15751
0.223158	0.000945823	0.0205168	-3.88651	0.223158	0.000503636	0.0113688	-4.47689	0.223158	0.000391932	0.0131964	-4.32781
0.223511	0.000969364	0.0210274	-3.86193	0.223511	0.000460981	0.0104059	-4.56538	0.223511	0.000285654	0.00961799	-4.64412
0.223864	0.000968235	0.0210029	-3.86309	0.223864	0.000386427	0.00872295	-4.7418	0.223864	0.000409889	0.013801	-4.28302
0.224217	0.000655677	0.0142229	-4.2529	0.224217	0.000507573	0.0114576	-4.4691	0.224217	0.00069416	0.0233724	-3.7562
0.22457	0.000561539	0.0121809	-4.40789	0.22457	0.0003868	0.00873137	-4.74083	0.22457	0.000557012	0.0187546	-3.97632
0.224923	0.000450369	0.00976939	-4.6285	0.224923	0.000651158	0.0146988	-4.21999	0.224923	0.000963152	0.0324294	-3.42869
0.225276	0.000367575	0.00797343	-4.83164	0.225276	0.000593335	0.0133936	-4.31298	0.225276	0.00037123	0.0124993	-4.38208
0.225629	0.000972595	0.0210975	-3.8586	0.225629	0.000488825	0.0110344	-4.50674	0.225629	0.00056881	0.0191518	-3.95536
0.225981	0.000557827	0.0121004	-4.41452	0.225981	0.000341871	0.00771717	-4.86431	0.225981	0.000620995	0.0209089	-3.86758
0.226334	0.000770633	0.0167166	-4.09136	0.226334	0.000414724	0.00936173	-4.67113	0.226334	0.000209269	0.00704609	-4.95528
0.226687	0.000995655	0.0215977	-3.83517	0.226687	0.000355847	0.00803265	-4.82424	0.226687	0.000248351	0.00836199	-4.78406
0.22704	0.00102607	0.0222575	-3.80508	0.22704	0.000445679	0.0100605	-4.59914	0.22704	0.000469569	0.0158104	-4.14709
0.227393	0.000838721	0.0181935	-4.00669	0.227393	0.00040988	0.00925236	-4.68288	0.227393	0.000465918	0.0156875	-4.15489
0.227746	0.000444465	0.00964132	-4.6417	0.227746	0.00049379	0.0111465	-4.49663	0.227746	0.000364565	0.0122749	-4.4002
0.228099	0.00083013	0.0180072	-4.01699	0.228099	0.000441546	0.00996717	-4.60846	0.228099	0.000335304	0.0112897	-4.48386
0.228451	0.000320241	0.00694665	-4.9695	0.228451	0.000497975	0.011241	-4.48819	0.228451	0.000466895	0.0157204	-4.1528
0.228804	0.000791512	0.0171695	-4.06462	0.228804	0.000532657	0.0120239	-4.42086	0.228804	0.00076938	0.0259051	-3.65332
0.229157	0.000749607	0.0162605	-4.11902	0.229157	0.000537336	0.0121295	-4.41212	0.229157	0.000183046	0.00616317	-5.08916
0.22951	0.000662858	0.0143787	-4.24201	0.22951	0.000559707	0.0126345	-4.37133	0.22951	0.000265855	0.00895134	-4.71595
0.229863	0.000412798	0.00895441	-4.71561	0.229863	0.000341775	0.00771502	-4.86459	0.229863	0.000197054	0.00663483	-5.01542
0.230216	0.00107943	0.023415	-3.75438	0.230216	0.000333316	0.00752407	-4.88965	0.230216	0.000625899	0.021074	-3.85971
0.230569	0.00104659	0.0227027	-3.78527	0.230569	0.000402108	0.00907692	-4.70202	0.230569	0.00035918	0.0120936	-4.41508
0.230921	0.000614038	0.0133197	-4.31851	0.230921	0.000633118	0.0142916	-4.24808	0.230921	0.000374275	0.0126018	-4.37391
0.231274	0.00119566	0.0259361	-3.65212	0.231274	0.00043997	0.00993161	-4.61203	0.231274	0.00049089	0.0165283	-4.10268
0.231627	0.000540104	0.0117159	-4.44681	0.231627	0.000450099	0.0101603	-4.58927	0.231627	0.00025926	0.00872929	-4.74107
0.23198	0.000476819	0.0103431	-4.57143	0.23198	0.00056991	0.0128648	-4.35326	0.23198	0.000364419	0.01227	-4.4006
0.232333	0.000641735	0.0139205	-4.27439	0.232333	0.000562379	0.0126948	-4.36656	0.232333	0.000388286	0.0130736	-4.33716
0.232685	0.00103649	0.0224835	-3.79497	0.232685	0.000284187	0.00641505	-5.04911	0.232685	0.000208965	0.00703587	-4.95673
0.233038	0.000801074	0.0173769	-4.05261	0.233038	0.00039231	0.00885576	-4.72669	0.233038	0.00049617	0.0167061	-4.09198
0.233391	0.000896883	0.0194552	-3.93964	0.233391	0.000487015	0.0109936	-4.51044	0.233391	0.000453468	0.0152683	-4.18198
0.233744	0.000802926	0.017417	-4.05031	0.233744	0.000401381	0.00906052	-4.70383	0.233744	0.000420437	0.0141561	-4.25761
0.234097	0.000409122	0.00887467	-4.72455	0.234097	0.000438022	0.00988764	-4.61647	0.234097	0.000454972	0.0153189	-4.17867
0.234449	0.000673649	0.0146128	-4.22586	0.234449	0.000375693	0.00848066	-4.76997	0.234449	0.000260604	0.00877455	-4.7359
0.234802	0.000819684	0.0177806	-4.02965	0.234802	0.000395988	0.00893877	-4.71736	0.234802	0.000317297	0.0106834	-4.53906
0.235155	0.00120157	0.0260643	-3.64719	0.235155	0.00056289	0.0127063	-4.36566	0.235155	0.000381353	0.0128402	-4.35518
0.235508	0.00109231	0.0236944	-3.74252	0.235508	0.000537205	0.0121265	-4.41236	0.235508	0.000316316	0.0106504	-4.54216
0.235861	0.0011686	0.0253491	-3.67501	0.235861	0.000422151	0.00952936	-4.65338	0.235861	0.000548587	0.0184709	-3.99156
0.236213	0.000753139	0.0163371	-4.11432	0.236213	0.000362725	0.00818793	-4.80509	0.236213	0.000273992	0.00922531	-4.6858
0.236566	0.000876012	0.0190024	-3.96319	0.236566	0.000263239	0.00594218	-5.12568	0.236566	0.000169118	0.00569422	-5.1683
0.236919	0.000875206	0.0189849	-3.96411	0.236919	0.000313929	0.00708643	-4.94957	0.236919	0.000427038	0.0143784	-4.24203
0.237272	0.000474224	0.0102868	-4.57689	0.237272	0.000361857	0.00816834	-4.80749	0.237272	0.000545087	0.0183531	-3.99796
0.237624	0.000484818	0.0105167	-4.55479	0.237624	0.000558926	0.0126168	-4.37272	0.237624	0.000429513	0.0144617	-4.23625
0.237977	0.000714961	0.0155089	-4.16634	0.237977	0.000330223	0.00745425	-4.89897	0.237977	0.000468774	0.0157836	-4.14878
0.23833	0.000698334	0.0151482	-4.18987	0.23833	0.000236712	0.00534338	-5.2319	0.23833	0.000420726	0.0141659	-4.25692
0.238683	0.000128069	0.00277808	-5.886	0.238683	0.00034313	0.00774561	-4.86063	0.238683	0.00025014	0.00842222	-4.77688
0.239035	0.000634414	0.0137617	-4.28587	0.239035	0.000407734	0.00920394	-4.68812	0.239035	0.000367627	0.012378	-4.39183
0.239388	0.000888728	0.0192783	-3.94878	0.239388	0.000448454	0.0101231	-4.59293	0.239388	0.000414699	0.0139629	-4.27135
0.239741	0.000702443	0.0152374	-4.184	0.239741	0.000390226	0.00880872	-4.73201	0.239741	0.000263036	0.00885645	-4.72661
0.240094	0.000593524	0.0128747	-4.35249	0.240094	0.000411433	0.00928743	-4.67909	0.240094	0.000221022	0.00744183	-4.90064
0.240446	0.000939542	0.0203805	-3.89318	0.240446	0.000343419	0.00775211	-4.85979	0.240446	0.000436347	0.0146918	-4.22047
0.240799	0.00140212	0.0304146	-3.49283	0.240799	0.000570725	0.0128832	-4.35183	0.240799	2.46073e-05	0.000828528	-7.09586
0.241152	0.000864295	0.0187483	-3.97665	0.241152	0.000380094	0.00858	-4.75832	0.241152	0.000500785	0.0168614	-4.08273
0.241504	0.000837877	0.0181752	-4.0077	0.241504	0.000477139	0.0107706	-4.53093	0.241504	0.000650051	0.0218873	-3.82185
0.241857	0.000612205	0.0132799	-4.3215	0.241857	0.000305187	0.00688911	-4.97781	0.241857	0.000294963	0.00993143	-4.61205
0.24221	0.000995522	0.0215948	-3.8353	0.24221	0.000391524	0.00883802	-4.72869	0.24221	0.000465724	0.0156809	-4.15531
0.242563	0.000532483	0.0115506	-4.46102	0.242563	0.000492374	0.0111145	-4.4995	0.242563	0.000534149	0.0179848	-4.01823
0.242915	0.000767652	0.0166519	-4.09523	0.242915	0.00046854	0.0105765	-4.54912	0.242915	0.000219313	0.00738428	-4.9084
0.243268	0.000416969	0.00904489	-4.70556	0.243268	0.000501278	0.0113155	-4.48158	0.243268	0.000627245	0.0211194	-3.85756
0.243621	0.000732365	0.0158865	-4.14229	0.243621	0.000424026	0.00957169	-4.64895	0.243621	0.000426348	0.0143552	-4.24365
0.243973	0.00094333	0.0204627	-3.88915	0.243973	0.000360997	0.00814891	-4.80987	0.243973	0.000350118	0.0117885	-4.44063
0.244326	0.00105682	0.0229244	-3.77555	0.244326	0.000455858	0.0102903	-4.57656	0.244326	0.0004752	0.016	-4.13517
0.244679	0.00106001	0.0229938	-3.77253	0.244679	0.000351298	0.00792998	-4.8371	0.244679	0.000377407	0.0127073	-4.36558
0.245031	0.000983205	0.0213277	-3.84775	0.245031	0.000389356	0.00878907	-4.73425	0.245031	0.000648077	0.0218208	-3.82489
0.245384	0.000730609	0.0158484	-4.14469	0.245384	0.000421306	0.00951029	-4.65538	0.245384	0.00079396	0.0267327	-3.62187
0.245737	0.00101744	0.0220703	-3.81352	0.245737	0.000284299	0.00641758	-5.04871	0.245737	0.000499916	0.0168322	-4.08446
0.246089	0.00115737	0.0251057	-3.68466	0.246089	0.000289188	0.00652793	-5.03166	0.246089	0.000305603	0.0102897	-4.57662
0.246442	0.00109425	0.0237364	-3.74074	0.246442	0.000354981	0.00801311	-4.82668	0.246442	0.000280399	0.00944105	-4.66269
0.246795	0.000914473	0.0198367	-3.92022	0.246795	0.000444783	0.0100402	-4.60115	0.246795	0.000812359	0.0273521	-3.59896
0.247147	0.0006244	0.0135445	-4.30178	0.247147	0.000478196	0.0107945	-4.52872	0.247147	0.000553287	0.0186292	-3.98303
0.2475	0.000557638	0.0120963	-4.41486	0.2475	0.000305727	0.00690128	-4.97605	0.2475	0.000220548	0.00742584	-4.90279
0.247853	0.000604048	0.013103	-4.33492	0.247853	0.000348775	0.00787303	-4.84431	0.247853	9.61846e-05	0.00323854	-5.73263
0.248205	0.000528683	0.0114682	-4.46818	0.248205	0.000178899	0.00403835	-5.51192	0.248205	0.000349463	0.0117664	-4.4425
0.248558	0.000598283	0.0129779	-4.3445	0.248558	0.00039911	0.00900927	-4.7095	0.248558	0.000597529	0.0201188	-3.9061
0.248911	0.00104237	0.022611	-3.78932	0.248911	0.000435198	0.00982388	-4.62294	0.248911	0.000383521	0.0129131	-4.34951
0.249263	0.000717254	0.0155586	-4.16314	0.249263	0.000417282	0.00941945	-4.66498	0.249263	0.000411727	0.0138629	-4.27854
0.249616	0.000659586	0.0143077	-4.24696	0.249616	0.000565335	0.0127615	-4.36132	0.249616	0.0002106	0.00709092	-4.94894
0.249968	0.000710703	0.0154166	-4.17231	0.249968	0.000325058	0.00733764	-4.91474	0.249968	0.000450759	0.0151771	-4.18797
0.250321	0.000646797	0.0140303	-4.26654	0.250321	0.000411146	0.00928096	-4.67979	0.250321	0.000159325	0.00536448	-5.22796
0.250674	0.000349716	0.00758602	-4.88145	0.250674	0.00057425	0.0129628	-4.34567	0.250674	0.000524137	0.0176477	-4.03715
0.251026	0.000681705	0.0147875	-4.21397	0.251026	0.000495808	0.011192	-4.49255	0.251026	0.000407281	0.0137132	-4.2894
0.251379	0.000922563	0.0200122	-3.91141	0.251379	0.000401089	0.00905392	-4.70456	0.251379	0.000391333	0.0131762	-4.32934
0.251731	0.000717104	0.0155554	-4.16335	0.251731	0.000258501	0.00583523	-5.14384	0.251731	0.000289478	0.00974672	-4.63082
0.252084	0.00119046	0.0258235	-3.65647	0.252084	0.000468267	0.0105704	-4.5497	0.252084	0.000479301	0.0161381	-4.12657
0.252437	0.000904151	0.0196128	-3.93157	0.252437	0.000245532	0.00554248	-5.19531	0.252437	0.000479062	0.01613	-4.12707
0.252789	0.000975219	0.0211544	-3.85591	0.252789	8.6379e-05	0.00194986	-6.24	0.252789	0.000662217	0.0222969	-3.80331
0.253142	0.000731423	0.015866	-4.14358	0.253142	0.000346898	0.00783066	-4.84971	0.253142	0.000586233	0.0197385	-3.92519
0.253494	0.00100653	0.0218336	-3.8243	0.253494	0.000380924	0.00859874	-4.75614	0.253494	0.000167334	0.00563414	-5.17891
0.253847	0.000644882	0.0139888	-4.2695	0.253847	0.00047143	0.0106418	-4.54297	0.253847	0.000443931	0.0149472	-4.20323
0.2542	0.000519208	0.0112626	-4.48626	0.2542	0.000308858	0.00697196	-4.96586	0.2542	0.000488309	0.0164414	-4.10795
0.254552	0.000746404	0.016191	-4.1233	0.254552	0.000256596	0.00579224	-5.15124	0.254552	0.000287513	0.00968057	-4.63763
0.254905	0.000617733	0.0133999	-4.31251	0.254905	0.000396722	0.00895536	-4.7155	0.254905	0.000297092	0.0100031	-4.60486
0.255257	0.000856704	0.0185836	-3.98548	0.255257	0.000348196	0.00785996	-4.84597	0.255257	0.000680847	0.0229241	-3.77557
0.25561	0.000791479	0.0171688	-4.06466	0.25561	0.000409815	0.0092509	-4.68303	0.25561	0.000340163	0.0114533	-4.46948
0.255962	0.000820971	0.0178085	-4.02808	0.255962	0.000286765	0.00647325	-5.04008	0.255962	0.000198172	0.00667245	-5.00977
0.256315	0.000790977	0.0171579	-4.0653	0.256315	0.00036116	0.00815261	-4.80942	0.256315	0.000222707	0.00749855	-4.89305
0.256667	0.000684782	0.0148543	-4.20947	0.256667	0.000435705	0.00983534	-4.62177	0.256667	0.00051711	0.0174111	-4.05065
0.25702	0.000568393	0.0123296	-4.39575	0.25702	0.000433536	0.00978637	-4.62676	0.25702	0.000313556	0.0105574	-4.55092
0.257372	0.000766993	0.0166376	-4.09609	0.257372	0.000358943	0.00810256	-4.81558	0.257372	0.000386146	0.0130015	-4.34269
0.257725	0.000867887	0.0188262	-3.97251	0.257725	0.00045872	0.0103549	-4.5703	0.257725	0.0005507	0.0185421	-3.98771
0.258078	0.000721889	0.0156592	-4.1567	0.258078	0.000366805	0.00828003	-4.79391	0.258078	0.000111648	0.00375919	-5.58355
0.25843	0.000726401	0.0157571	-4.15047	0.25843	0.00034915	0.00788149	-4.84324	0.25843	0.000173496	0.00584162	-5.14275
0.258783	0.000718723	0.0155905	-4.16109	0.258783	0.000306402	0.00691652	-4.97384	0.258783	0.000145175	0.00488804	-5.32096
0.259135	0.00061316	0.0133007	-4.31994	0.259135	0.000272981	0.0061621	-5.08934	0.259135	0.000183525	0.0061793	-5.08655
0.259488	0.000707547	0.0153481	-4.17676	0.259488	0.000356448	0.00804624	-4.82255	0.259488	0.000519052	0.0174765	-4.0469
0.25984	0.000477257	0.0103527	-4.57051	0.25984	0.000178921	0.00403884	-5.5118	0.25984	0.000309625	0.0104251	-4.56354
0.260193	0.000815792	0.0176961	-4.03441	0.260193	0.000355333	0.00802105	-4.82569	0.260193	0.000383025	0.0128965	-4.3508
0.260545	0.000769698	0.0166963	-4.09257	0.260545	0.000365936	0.00826041	-4.79628	0.260545	0.000423312	0.0142529	-4.25079
0.260898	0.000683892	0.014835	-4.21077	0.260898	0.000320501	0.00723479	-4.92885	0.260898	0.000293886	0.00989514	-4.61571
0.26125	0.000705643	0.0153068	-4.17946	0.26125	0.000399762	0.00902397	-4.70787	0.26125	0.000326341	0.0109879	-4.51096
0.261603	0.000739902	0.0160499	-4.13205	0.261603	0.000340234	0.00768023	-4.86911	0.261603	0.000430913	0.0145088	-4.233
0.261955	0.000790337	0.017144	-4.06611	0.261955	0.000285619	0.00644739	-5.04408	0.261955	0.000168029	0.00565755	-5.17476
0.262308	0.000418727	0.00908302	-4.70135	0.262308	0.000354194	0.00799534	-4.8289	0.262308	0.000243388	0.0081949	-4.80424
0.26266	0.000592747	0.0128579	-4.3538	0.26266	0.000275075	0.00620937	-5.0817	0.26266	0.000353899	0.0119158	-4.42989
0.263012	0.00032929	0.00714295	-4.94163	0.263012	0.000337011	0.00760746	-4.87863	0.263012	0.000188601	0.00635019	-5.05927
0.263365	0.000479846	0.0104088	-4.5651	0.263365	0.000411723	0.00929397	-4.67839	0.263365	0.000407692	0.013727	-4.28839
0.263717	0.00077311	0.0167703	-4.08815	0.263717	0.000333475	0.00752766	-4.88917	0.263717	0.000405119	0.0136404	-4.29472
0.26407	0.000758979	0.0164637	-4.10659	0.26407	0.000326605	0.00737257	-4.90999	0.26407	0.000244775	0.00824159	-4.79856
0.264422	0.000687744	0.0149185	-4.20515	0.264422	0.000273388	0.00617129	-5.08785	0.264422	0.000463323	0.0156001	-4.16048
0.264775	0.000740967	0.016073	-4.13061	0.264775	0.000230832	0.00521066	-5.25705	0.264775	0.000254851	0.00858083	-4.75822
0.265127	0.000734288	0.0159282	-4.13967	0.265127	0.000332369	0.00750268	-4.8925	0.265127	0.00029738	0.0100128	-4.60389
0.26548	0.000936012	0.020304	-3.89694	0.26548	0.000359281	0.00811018	-4.81463	0.26548	0.000277224	0.00933413	-4.67408
0.265832	0.000745677	0.0161752	-4.12428	0.265832	0.000326898	0.00737918	-4.90909	0.265832	0.000335049	0.0112811	-4.48462
0.266185	0.000262575	0.00569578	-5.16803	0.266185	0.000388104	0.0087608	-4.73747	0.266185	2.52303e-05	0.000849504	-7.07086
0.266537	0.000659275	0.014301	-4.24743	0.266537	0.000230568	0.00520471	-5.25819	0.266537	0.000715606	0.0240945	-3.72577
0.266889	0.000501566	0.01088	-4.52083	0.266889	0.000290864	0.00656577	-5.02589	0.266889	0.000329891	0.0111074	-4.50014
0.267242	0.000609614	0.0132237	-4.32574	0.267242	0.000350871	0.00792035	-4.83832	0.267242	0.000276855	0.00932173	-4.67541
0.267594	0.000584714	0.0126836	-4.36745	0.267594	0.000291798	0.00658687	-5.02268	0.267594	0.000275825	0.00928703	-4.67914
0.267947	0.000181776	0.00394309	-5.53579	0.267947	0.000220234	0.00497143	-5.30405	0.267947	0.000368655	0.0124126	-4.38904
0.268299	0.000469909	0.0101933	-4.58603	0.268299	0.00029996	0.0067711	-4.99509	0.268299	0.000444792	0.0149761	-4.2013
0.268651	0.000806185	0.0174877	-4.04625	0.268651	0.000339492	0.00766348	-4.87129	0.268651	0.000277915	0.00935739	-4.67159
0.269004	0.000620276	0.013455	-4.3084	0.269004	0.000155617	0.00351279	-5.65134	0.269004	0.000113239	0.00381276	-5.5694
0.269356	0.000751428	0.0163	-4.11659	0.269356	0.000293508	0.00662546	-5.01683	0.269356	0.000300967	0.0101336	-4.5919
0.269709	0.000443386	0.00961792	-4.64413	0.269709	0.000345757	0.00780489	-4.853	0.269709	0.000562833	0.0189506	-3.96592
0.270061	0.000498932	0.0108228	-4.5261	0.270061	0.000121044	0.00273237	-5.90258	0.270061	0.000396798	0.0133602	-4.31547
0.270413	0.000459871	0.00997551	-4.60762	0.270413	0.000354498	0.00800221	-4.82804	0.270413	0.000172061	0.0057933	-5.15105
0.270766	0.00133923	0.0290505	-3.53872	0.270766	0.000289036	0.00652452	-5.03219
0.271118	0.000785043	0.0170291	-4.07283	0.271118	0.000272198	0.00614441	-5.09221	0.271118	0.000277802	0.00935359	-4.672
0.27147	0.000486217	0.010547	-4.55191	0.27147	0.000285898	0.00645367	-5.04311	0.27147	0.000217121	0.00731046	-4.91845
0.271823	0.000167265	0.00362831	-5.61899	0.271823	0.000347576	0.00784596	-4.84776	0.271823	0.000631116	0.0212497	-3.85141
0.272175	0.000421466	0.00914243	-4.69483	0.272175	0.000322197	0.00727307	-4.92358	0.272175	0.000488622	0.0164519	-4.10731
0.272528	0.000881138	0.0191136	-3.95735	0.272528	0.000352958	0.00796746	-4.83239	0.272528	0.000226038	0.00761072	-4.8782
0.27288	0.000614721	0.0133345	-4.3174	0.27288	0.000374614	0.0084563	-4.77284	0.27288	0.000429197	0.0144511	-4.23699
Fig. S3f
Pr
7_RFTS:H3Ub2			9_RFTS:PAF15Ub2			13_RFTS
r	Pr	Pr/I(0)	r	Pr	Pr/I(0)	r	Pr	Pr/I(0)
0	0	0	0	0	0	0	0	0
0.3631	1.179e-06	2.56026e-05	0.3583	6.751e-07	1.52393e-05	0.3037	5.584e-07	1.88267e-05
0.7262	2.371e-06	5.14875e-05	0.7167	1.393e-06	3.14447e-05	0.6074	1.148e-06	3.87053e-05
1.089	3.577e-06	7.76764e-05	1.075	2.155e-06	4.86456e-05	0.9111	1.77e-06	5.96763e-05
1.452	4.796e-06	0.000104148	1.433	2.959e-06	6.67946e-05	1.215	2.423e-06	8.16925e-05
1.816	6.028e-06	0.000130901	1.792	3.805e-06	8.58916e-05	1.519	3.106e-06	0.00010472
2.179	7.274e-06	0.000157959	2.15	4.694e-06	0.000105959	1.822	3.821e-06	0.000128827
2.542	8.532e-06	0.000185277	2.508	5.625e-06	0.000126975	2.126	4.565e-06	0.000153911
2.905	9.805e-06	0.000212921	2.867	6.597e-06	0.000148916	2.43	5.34e-06	0.00018004
3.268	1.109e-05	0.000240825	3.225	7.609e-06	0.000171761	2.733	6.144e-06	0.000207148
3.631	1.239e-05	0.000269055	3.583	8.662e-06	0.00019553	3.037	6.977e-06	0.000235233
3.994	1.37e-05	0.000297503	3.942	9.753e-06	0.000220158	3.341	7.838e-06	0.000264262
4.357	1.503e-05	0.000326384	4.3	1.088e-05	0.000245598	3.644	8.727e-06	0.000294235
4.721	1.637e-05	0.000355483	4.658	1.205e-05	0.000272009	3.948	9.643e-06	0.000325118
5.084	1.772e-05	0.000384799	5.017	1.326e-05	0.000299323	4.252	1.058e-05	0.000356709
5.447	1.909e-05	0.000414549	5.375	1.45e-05	0.000327314	4.556	1.155e-05	0.000389413
5.81	2.047e-05	0.000444517	5.733	1.577e-05	0.000355982	4.859	1.254e-05	0.000422792
6.173	2.186e-05	0.000474701	6.092	1.708e-05	0.000385553	5.163	1.356e-05	0.000457181
6.536	2.326e-05	0.000505103	6.45	1.842e-05	0.000415801	5.467	1.459e-05	0.000491908
6.899	2.468e-05	0.000535939	6.808	1.979e-05	0.000446727	5.77	1.565e-05	0.000527647
7.262	2.611e-05	0.000566992	7.167	2.119e-05	0.00047833	6.074	1.673e-05	0.000564059
7.625	2.756e-05	0.00059848	7.525	2.262e-05	0.000510609	6.378	1.782e-05	0.000600809
7.989	2.901e-05	0.000629967	7.883	2.408e-05	0.000543567	6.681	1.894e-05	0.00063857
8.352	3.048e-05	0.000661889	8.242	2.556e-05	0.000576975	6.985	2.007e-05	0.000676669
8.715	3.196e-05	0.000694028	8.6	2.706e-05	0.000610835	7.289	2.121e-05	0.000715105
9.078	3.345e-05	0.000726384	8.958	2.859e-05	0.000645372	7.593	2.237e-05	0.000754214
9.441	3.496e-05	0.000759175	9.317	3.014e-05	0.000680361	7.896	2.354e-05	0.000793661
9.804	3.647e-05	0.000791965	9.675	3.171e-05	0.000715801	8.2	2.473e-05	0.000833783
10.17	3.8e-05	0.00082519	10.03	3.329e-05	0.000751467	8.504	2.592e-05	0.000873904
10.53	3.953e-05	0.000858415	10.39	3.49e-05	0.00078781	8.807	2.712e-05	0.000914363
10.89	4.107e-05	0.000891857	10.75	3.651e-05	0.000824153	9.111	2.833e-05	0.000955158
11.26	4.262e-05	0.000925516	11.11	3.814e-05	0.000860948	9.415	2.955e-05	0.000996291
11.62	4.418e-05	0.000959392	11.47	3.978e-05	0.000897968	9.719	3.077e-05	0.00103742
11.98	4.575e-05	0.000993485	11.82	4.143e-05	0.000935214	10.02	3.199e-05	0.00107856
12.35	4.732e-05	0.00102758	12.18	4.308e-05	0.00097246	10.33	3.321e-05	0.00111969
12.71	4.89e-05	0.00106189	12.54	4.474e-05	0.00100993	10.63	3.444e-05	0.00116116
13.07	5.048e-05	0.0010962	12.9	4.641e-05	0.00104763	10.93	3.566e-05	0.00120229
13.44	5.206e-05	0.00113051	13.26	4.808e-05	0.00108533	11.24	3.688e-05	0.00124343
13.8	5.365e-05	0.00116504	13.62	4.974e-05	0.0011228	11.54	3.81e-05	0.00128456
14.16	5.524e-05	0.00119957	13.97	5.141e-05	0.0011605	11.84	3.931e-05	0.00132535
14.52	5.683e-05	0.00123409	14.33	5.307e-05	0.00119797	12.15	4.051e-05	0.00136581
14.89	5.841e-05	0.0012684	14.69	5.473e-05	0.00123544	12.45	4.171e-05	0.00140627
15.25	6e-05	0.00130293	15.05	5.638e-05	0.00127269	12.76	4.289e-05	0.00144606
15.61	6.158e-05	0.00133724	15.41	5.802e-05	0.00130971	13.06	4.407e-05	0.00148584
15.98	6.315e-05	0.00137134	15.77	5.965e-05	0.0013465	13.36	4.523e-05	0.00152495
16.34	6.472e-05	0.00140543	16.12	6.126e-05	0.00138284	13.67	4.638e-05	0.00156372
16.7	6.628e-05	0.00143931	16.48	6.287e-05	0.00141919	13.97	4.751e-05	0.00160182
17.07	6.783e-05	0.00147296	16.84	6.445e-05	0.00145485	14.27	4.863e-05	0.00163958
17.43	6.936e-05	0.00150619	17.2	6.602e-05	0.00149029	14.58	4.973e-05	0.00167667
17.79	7.089e-05	0.00153941	17.56	6.758e-05	0.00152551	14.88	5.081e-05	0.00171308
18.16	7.24e-05	0.0015722	17.92	6.91e-05	0.00155982	15.19	5.187e-05	0.00174882
18.52	7.389e-05	0.00160456	18.27	7.061e-05	0.00159391	15.49	5.292e-05	0.00178422
18.88	7.536e-05	0.00163648	18.63	7.21e-05	0.00162754	15.79	5.394e-05	0.00181861
19.25	7.681e-05	0.00166797	18.99	7.355e-05	0.00166027	16.1	5.494e-05	0.00185233
19.61	7.824e-05	0.00169902	19.35	7.498e-05	0.00169255	16.4	5.591e-05	0.00188503
19.97	7.965e-05	0.00172964	19.71	7.638e-05	0.00172415	16.7	5.686e-05	0.00191706
20.33	8.103e-05	0.00175961	20.07	7.776e-05	0.0017553	17.01	5.778e-05	0.00194808
20.7	8.238e-05	0.00178893	20.43	7.909e-05	0.00178533	17.31	5.868e-05	0.00197842
21.06	8.37e-05	0.00181759	20.78	8.04e-05	0.0018149	17.61	5.955e-05	0.00200775
21.42	8.499e-05	0.0018456	21.14	8.167e-05	0.00184357	17.92	6.04e-05	0.00203641
21.79	8.625e-05	0.00187296	21.5	8.291e-05	0.00187156	18.22	6.121e-05	0.00206372
22.15	8.747e-05	0.00189946	21.86	8.411e-05	0.00189865	18.53	6.2e-05	0.00209036
22.51	8.865e-05	0.00192508	22.22	8.527e-05	0.00192483	18.83	6.276e-05	0.00211598
22.88	8.98e-05	0.00195005	22.57	8.639e-05	0.00195011	19.13	6.349e-05	0.00214059
23.24	9.091e-05	0.00197416	22.93	8.747e-05	0.00197449	19.44	6.418e-05	0.00216386
23.6	9.197e-05	0.00199718	23.29	8.851e-05	0.00199797	19.74	6.485e-05	0.00218645
23.97	9.299e-05	0.00201933	23.65	8.95e-05	0.00202032	20.04	6.548e-05	0.00220769
24.33	9.396e-05	0.00204039	24.01	9.045e-05	0.00204176	20.35	6.608e-05	0.00222792
24.69	9.489e-05	0.00206059	24.37	9.136e-05	0.0020623	20.65	6.665e-05	0.00224713
25.06	9.576e-05	0.00207948	24.73	9.222e-05	0.00208172	20.96	6.719e-05	0.00226534
25.42	9.659e-05	0.0020975	25.08	9.303e-05	0.0021	21.26	6.769e-05	0.0022822
25.78	9.737e-05	0.00211444	25.44	9.38e-05	0.00211738	21.56	6.817e-05	0.00229838
26.14	9.809e-05	0.00213008	25.8	9.451e-05	0.00213341	21.87	6.86e-05	0.00231288
26.51	9.876e-05	0.00214463	26.16	9.518e-05	0.00214853	22.17	6.901e-05	0.0023267
26.87	9.937e-05	0.00215787	26.52	9.58e-05	0.00216253	22.47	6.938e-05	0.00233918
27.23	9.993e-05	0.00217003	26.88	9.637e-05	0.0021754	22.78	6.972e-05	0.00235064
27.6	0.0001004	0.00218024	27.23	9.688e-05	0.00218691	23.08	7.003e-05	0.00236109
27.96	0.0001009	0.0021911	27.59	9.735e-05	0.00219752	23.39	7.03e-05	0.0023702
28.32	0.0001013	0.00219978	27.95	9.776e-05	0.00220677	23.69	7.054e-05	0.00237829
28.69	0.0001016	0.0022063	28.31	9.812e-05	0.0022149	23.99	7.075e-05	0.00238537
29.05	0.0001019	0.00221281	28.67	9.843e-05	0.0022219	24.3	7.093e-05	0.00239144
29.41	0.0001021	0.00221716	29.02	9.869e-05	0.00222777	24.6	7.107e-05	0.00239616
29.78	0.0001022	0.00221933	29.38	9.889e-05	0.00223228	24.9	7.118e-05	0.00239987
30.14	0.0001023	0.0022215	29.74	9.904e-05	0.00223567	25.21	7.126e-05	0.00240256
30.5	0.0001023	0.0022215	30.1	9.913e-05	0.0022377	25.51	7.131e-05	0.00240425
30.86	0.0001023	0.0022215	30.46	9.917e-05	0.0022386	25.81	7.133e-05	0.00240492
31.23	0.0001022	0.00221933	30.82	9.916e-05	0.00223837	26.12	7.131e-05	0.00240425
31.59	0.000102	0.00221498	31.18	9.909e-05	0.00223679	26.42	7.127e-05	0.0024029
31.95	0.0001018	0.00221064	31.53	9.897e-05	0.00223409	26.73	7.12e-05	0.00240054
32.32	0.0001015	0.00220413	31.89	9.88e-05	0.00223025	27.03	7.109e-05	0.00239683
32.68	0.0001012	0.00219761	32.25	9.858e-05	0.00222528	27.33	7.096e-05	0.00239245
33.04	0.0001008	0.00218893	32.61	9.83e-05	0.00221896	27.64	7.08e-05	0.00238705
33.41	0.0001003	0.00217807	32.97	9.797e-05	0.00221151	27.94	7.061e-05	0.00238065
33.77	9.98e-05	0.00216721	33.33	9.759e-05	0.00220293	28.24	7.039e-05	0.00237323
34.13	9.922e-05	0.00215461	33.68	9.716e-05	0.00219323	28.55	7.015e-05	0.00236514
34.5	9.86e-05	0.00214115	34.04	9.668e-05	0.00218239	28.85	6.987e-05	0.0023557
34.86	9.792e-05	0.00212638	34.4	9.614e-05	0.0021702	29.16	6.958e-05	0.00234592
35.22	9.719e-05	0.00211053	34.76	9.556e-05	0.00215711	29.46	6.925e-05	0.00233479
35.59	9.64e-05	0.00209338	35.12	9.493e-05	0.00214289	29.76	6.891e-05	0.00232333
35.95	9.557e-05	0.00207535	35.48	9.426e-05	0.00212777	30.07	6.853e-05	0.00231052
36.31	9.468e-05	0.00205603	35.83	9.353e-05	0.00211129	30.37	6.814e-05	0.00229737
36.67	9.375e-05	0.00203583	36.19	9.276e-05	0.00209391	30.67	6.772e-05	0.00228321
37.04	9.278e-05	0.00201477	36.55	9.195e-05	0.00207562	30.98	6.728e-05	0.00226837
37.4	9.176e-05	0.00199262	36.91	9.109e-05	0.00205621	31.28	6.682e-05	0.00225287
37.76	9.07e-05	0.0019696	37.27	9.019e-05	0.00203589	31.59	6.633e-05	0.00223635
38.13	8.96e-05	0.00194571	37.62	8.925e-05	0.00201467	31.89	6.583e-05	0.00221949
38.49	8.846e-05	0.00192096	37.98	8.827e-05	0.00199255	32.19	6.53e-05	0.00220162
38.85	8.728e-05	0.00189533	38.34	8.726e-05	0.00196975	32.5	6.475e-05	0.00218307
39.22	8.607e-05	0.00186906	38.7	8.62e-05	0.00194582	32.8	6.419e-05	0.00216419
39.58	8.482e-05	0.00184191	39.06	8.511e-05	0.00192122	33.1	6.361e-05	0.00214464
39.94	8.355e-05	0.00181433	39.42	8.398e-05	0.00189571	33.41	6.301e-05	0.00212441
40.31	8.224e-05	0.00178588	39.77	8.283e-05	0.00186975	33.71	6.239e-05	0.00210351
40.67	8.091e-05	0.001757	40.13	8.164e-05	0.00184289	34.01	6.176e-05	0.00208227
41.03	7.956e-05	0.00172769	40.49	8.042e-05	0.00181535	34.32	6.111e-05	0.00206035
41.4	7.818e-05	0.00169772	40.85	7.917e-05	0.00178713	34.62	6.044e-05	0.00203776
41.76	7.678e-05	0.00166732	41.21	7.79e-05	0.00175847	34.93	5.976e-05	0.00201483
42.12	7.537e-05	0.0016367	41.57	7.66e-05	0.00172912	35.23	5.907e-05	0.00199157
42.48	7.393e-05	0.00160543	41.92	7.528e-05	0.00169932	35.53	5.836e-05	0.00196763
42.85	7.249e-05	0.00157416	42.28	7.394e-05	0.00166907	35.84	5.764e-05	0.00194336
43.21	7.103e-05	0.00154245	42.64	7.257e-05	0.00163815	36.14	5.691e-05	0.00191875
43.57	6.956e-05	0.00151053	43	7.119e-05	0.001607	36.44	5.616e-05	0.00189346
43.94	6.808e-05	0.00147839	43.36	6.98e-05	0.00157562	36.75	5.541e-05	0.00186817
44.3	6.659e-05	0.00144604	43.72	6.839e-05	0.00154379	37.05	5.464e-05	0.00184221
44.66	6.51e-05	0.00141368	44.08	6.696e-05	0.00151151	37.36	5.387e-05	0.00181625
45.03	6.361e-05	0.00138132	44.43	6.553e-05	0.00147923	37.66	5.308e-05	0.00178962
45.39	6.211e-05	0.00134875	44.79	6.409e-05	0.00144673	37.96	5.228e-05	0.00176264
45.75	6.062e-05	0.0013164	45.15	6.264e-05	0.001414	38.27	5.148e-05	0.00173567
46.12	5.913e-05	0.00128404	45.51	6.118e-05	0.00138104	38.57	5.067e-05	0.00170836
46.48	5.764e-05	0.00125168	45.87	5.972e-05	0.00134808	38.87	4.985e-05	0.00168071
46.84	5.616e-05	0.00121954	46.23	5.826e-05	0.00131512	39.18	4.903e-05	0.00165307
47.21	5.469e-05	0.00118762	46.58	5.68e-05	0.00128217	39.48	4.82e-05	0.00162508
47.57	5.322e-05	0.0011557	46.94	5.534e-05	0.00124921	39.79	4.736e-05	0.00159676
47.93	5.176e-05	0.001124	47.3	5.389e-05	0.00121648	40.09	4.652e-05	0.00156844
48.29	5.032e-05	0.00109273	47.66	5.243e-05	0.00118352	40.39	4.567e-05	0.00153978
48.66	4.889e-05	0.00106167	48.02	5.099e-05	0.00115102	40.7	4.482e-05	0.00151113
49.02	4.747e-05	0.00103084	48.38	4.955e-05	0.00111851	41	4.397e-05	0.00148247
49.38	4.607e-05	0.00100043	48.73	4.812e-05	0.00108623	41.3	4.311e-05	0.00145347
49.75	4.468e-05	0.00097025	49.09	4.671e-05	0.0010544	41.61	4.225e-05	0.00142448
50.11	4.331e-05	0.000940499	49.45	4.53e-05	0.00102257	41.91	4.139e-05	0.00139548
50.47	4.196e-05	0.000911183	49.81	4.391e-05	0.000991196	42.21	4.053e-05	0.00136649
50.84	4.063e-05	0.000882302	50.17	4.253e-05	0.000960045	42.52	3.967e-05	0.00133749
51.2	3.931e-05	0.000853637	50.52	4.117e-05	0.000929345	42.82	3.88e-05	0.00130816
51.56	3.802e-05	0.000825624	50.88	3.983e-05	0.000899097	43.13	3.794e-05	0.00127916
51.93	3.675e-05	0.000798046	51.24	3.851e-05	0.0008693	43.43	3.708e-05	0.00125017
52.29	3.55e-05	0.000770901	51.6	3.72e-05	0.000839729	43.73	3.621e-05	0.00122084
52.65	3.428e-05	0.000744408	51.96	3.592e-05	0.000810835	44.04	3.535e-05	0.00119184
53.01	3.307e-05	0.000718132	52.32	3.466e-05	0.000782393	44.34	3.449e-05	0.00116285
53.38	3.189e-05	0.000692508	52.67	3.342e-05	0.000754402	44.64	3.364e-05	0.00113419
53.74	3.074e-05	0.000667535	53.03	3.22e-05	0.000726862	44.95	3.278e-05	0.00110519
54.1	2.961e-05	0.000642997	53.39	3.101e-05	0.0007	45.25	3.193e-05	0.00107653
54.47	2.85e-05	0.000618893	53.75	2.984e-05	0.000673589	45.56	3.109e-05	0.00104821
54.83	2.742e-05	0.00059544	54.11	2.87e-05	0.000647856	45.86	3.025e-05	0.00101989
55.19	2.636e-05	0.000572421	54.47	2.758e-05	0.000622573	46.16	2.941e-05	0.000991571
55.56	2.533e-05	0.000550054	54.83	2.649e-05	0.000597968	46.47	2.858e-05	0.000963587
55.92	2.432e-05	0.000528122	55.18	2.543e-05	0.000574041	46.77	2.775e-05	0.000935604
56.28	2.334e-05	0.00050684	55.54	2.439e-05	0.000550564	47.07	2.693e-05	0.000907957
56.65	2.238e-05	0.000485993	55.9	2.338e-05	0.000527765	47.38	2.612e-05	0.000880647
57.01	2.145e-05	0.000465798	56.26	2.24e-05	0.000505643	47.68	2.531e-05	0.000853338
57.37	2.055e-05	0.000446254	56.62	2.144e-05	0.000483973	47.99	2.451e-05	0.000826365
57.74	1.967e-05	0.000427144	56.98	2.052e-05	0.000463205	48.29	2.372e-05	0.00079973
58.1	1.881e-05	0.000408469	57.33	1.962e-05	0.000442889	48.59	2.294e-05	0.000773432
58.46	1.798e-05	0.000390445	57.69	1.875e-05	0.000423251	48.9	2.217e-05	0.000747471
58.82	1.718e-05	0.000373073	58.05	1.79e-05	0.000404063	49.2	2.14e-05	0.00072151
59.19	1.64e-05	0.000356135	58.41	1.709e-05	0.000385779	49.5	2.065e-05	0.000696224
59.55	1.564e-05	0.000339631	58.77	1.63e-05	0.000367946	49.81	1.99e-05	0.000670937
59.91	1.491e-05	0.000323779	59.12	1.553e-05	0.000350564	50.11	1.917e-05	0.000646325
60.28	1.42e-05	0.00030836	59.48	1.48e-05	0.000334086	50.41	1.844e-05	0.000621713
60.64	1.351e-05	0.000293377	59.84	1.408e-05	0.000317833	50.72	1.773e-05	0.000597775
61	1.285e-05	0.000279045	60.2	1.34e-05	0.000302483	51.02	1.703e-05	0.000574174
61.37	1.221e-05	0.000265147	60.56	1.274e-05	0.000287585	51.33	1.634e-05	0.00055091
61.73	1.159e-05	0.000251683	60.92	1.21e-05	0.000273138	51.63	1.566e-05	0.000527984
62.09	1.099e-05	0.000238654	61.27	1.149e-05	0.000259368	51.93	1.499e-05	0.000505394
62.46	1.042e-05	0.000226276	61.63	1.09e-05	0.00024605	52.24	1.434e-05	0.000483479
62.82	9.867e-06	0.000214267	61.99	1.034e-05	0.000233409	52.54	1.37e-05	0.000461902
63.18	9.335e-06	0.000202714	62.35	9.793e-06	0.000221061	52.84	1.307e-05	0.000440661
63.55	8.823e-06	0.000191596	62.71	9.272e-06	0.0002093	53.15	1.245e-05	0.000419757
63.91	8.331e-06	0.000180912	63.07	8.771e-06	0.000197991	53.45	1.185e-05	0.000399528
64.27	7.859e-06	0.000170662	63.42	8.291e-06	0.000187156	53.76	1.126e-05	0.000379636
64.63	7.406e-06	0.000160825	63.78	7.83e-06	0.000176749	54.06	1.069e-05	0.000360418
65	6.972e-06	0.000151401	64.14	7.389e-06	0.000166795	54.36	1.013e-05	0.000341537
65.36	6.556e-06	0.000142367	64.5	6.965e-06	0.000157223	54.67	9.587e-06	0.00032323
65.72	6.157e-06	0.000133702	64.86	6.56e-06	0.000148081	54.97	9.056e-06	0.000305327
66.09	5.776e-06	0.000125429	65.22	6.171e-06	0.0001393	55.27	8.541e-06	0.000287964
66.45	5.413e-06	0.000117546	65.58	5.799e-06	0.000130903	55.58	8.04e-06	0.000271072
66.81	5.065e-06	0.000109989	65.93	5.443e-06	0.000122867	55.88	7.554e-06	0.000254686
67.18	4.734e-06	0.000102801	66.29	5.102e-06	0.000115169	56.19	7.084e-06	0.00023884
67.54	4.418e-06	9.59392e-05	66.65	4.775e-06	0.000107788	56.49	6.628e-06	0.000223466
67.9	4.117e-06	8.94028e-05	67.01	4.462e-06	0.000100722	56.79	6.188e-06	0.000208631
68.27	3.831e-06	8.31922e-05	67.37	4.163e-06	9.39729e-05	57.1	5.763e-06	0.000194302
68.63	3.559e-06	7.72856e-05	67.72	3.876e-06	8.74944e-05	57.4	5.354e-06	0.000180512
68.99	3.301e-06	7.1683e-05	68.08	3.602e-06	8.13093e-05	57.7	4.96e-06	0.000167229
69.36	3.056e-06	6.63626e-05	68.44	3.34e-06	7.5395e-05	58.01	4.582e-06	0.000154484
69.72	2.824e-06	6.13246e-05	68.8	3.089e-06	6.97291e-05	58.31	4.219e-06	0.000142245
70.08	2.605e-06	5.65689e-05	69.16	2.849e-06	6.43115e-05	58.61	3.871e-06	0.000130512
70.44	2.397e-06	5.20521e-05	69.52	2.62e-06	5.91422e-05	58.92	3.54e-06	0.000119353
70.81	2.201e-06	4.77959e-05	69.88	2.401e-06	5.41986e-05	59.22	3.223e-06	0.000108665
71.17	2.016e-06	4.37785e-05	70.23	2.192e-06	4.94808e-05	59.53	2.922e-06	9.85165e-05
71.53	1.841e-06	3.99783e-05	70.59	1.992e-06	4.49661e-05	59.83	2.637e-06	8.89076e-05
71.9	1.677e-06	3.64169e-05	70.95	1.803e-06	4.06998e-05	60.13	2.367e-06	7.98045e-05
72.26	1.522e-06	3.3051e-05	71.31	1.622e-06	3.6614e-05	60.44	2.112e-06	7.1207e-05
72.62	1.377e-06	2.99023e-05	71.67	1.451e-06	3.2754e-05	60.74	1.872e-06	6.31153e-05
72.99	1.24e-06	2.69273e-05	72.03	1.289e-06	2.90971e-05	61.04	1.647e-06	5.55293e-05
73.35	1.111e-06	2.4126e-05	72.38	1.137e-06	2.56659e-05	61.35	1.438e-06	4.84828e-05
73.71	9.906e-07	2.15114e-05	72.74	9.926e-07	2.24063e-05	61.65	1.243e-06	4.19083e-05
74.08	8.774e-07	1.90532e-05	73.1	8.578e-07	1.93634e-05	61.96	1.063e-06	3.58395e-05
74.44	7.712e-07	1.6747e-05	73.46	7.32e-07	1.65237e-05	62.26	8.976e-07	3.0263e-05
74.8	6.715e-07	1.4582e-05	73.82	6.155e-07	1.38939e-05	62.56	7.467e-07	2.51753e-05
75.17	5.78e-07	1.25516e-05	74.17	5.083e-07	1.1474e-05	62.87	6.102e-07	2.05732e-05
75.53	4.901e-07	1.06428e-05	74.53	4.105e-07	9.26637e-06	63.17	4.878e-07	1.64464e-05
75.89	4.075e-07	8.84908e-06	74.89	3.225e-07	7.27991e-06	63.47	3.795e-07	1.2795e-05
76.25	3.298e-07	7.16178e-06	75.25	2.443e-07	5.51467e-06	63.78	2.851e-07	9.61227e-06
76.62	2.565e-07	5.57003e-06	75.61	1.764e-07	3.98194e-06	64.08	2.043e-07	6.88806e-06
76.98	1.873e-07	4.06732e-06	75.97	1.188e-07	2.68172e-06	64.39	1.371e-07	4.62239e-06
77.34	1.217e-07	2.64278e-06	76.33	7.21e-08	1.62754e-06	64.69	8.327e-08	2.80748e-06
77.71	5.94e-08	1.2899e-06	76.68	3.646e-08	8.23025e-07	64.99	4.259e-08	1.43594e-06
78.07	0	0	77.04	1.23e-08	2.77652e-07	65.3	1.49e-08	5.0236e-07

## Sheet: Supplementary Figure 4
Uncropped images
Supplementary Figure 4d (Representative of 2 independent experiments)
	DNA replication (%)
Time (min)	Mock-depleted	UHRF1-depleted
30	1.54031	1.54031
60	33.1642	33.1642
90	72.1058	72.1058
120	90.5874	90.5874
150	94.9908	94.9908
180	97.6922	97.6922

[truncated: 2 more sheets: Supplementary_Figure 5, Supplementary Figure 6]
